# Supplementary material for: Genetic and functional characterization of inherited complex chromosomal rearrangements in a family with multisystem anomalies
Source: Genet Med Open. 2025 Mar 11;3:103423. doi: 10.1016/j.gimo.2025.103423 (PMC12136847; doi:10.1016/j.gimo.2025.103423)
Supplement: Supplementary Tables [file mmc2.xlsx]

## Sheet: Suppelmentary Table 1
Genes in the CNV regions					Differentially Expressed Gene in CNVs in proband comparing to her mother						Differentially Expressed Gene in CNVs in proband comparing to Controls
geneName	transcriptClass				geneName	logFC	logCPM	PValue	FDR		geneName	logFC	logCPM	PValue	FDR
ENSG00000289728	nonCoding				ADAP1	0.544907	5.44824	0.306047	1		ADAP1	2.23771	5.51666	0.000110829	0.0631261
NLRP3	coding				AP5Z1	0.197468	5.20992	0.718912	1		AP5Z1	-0.470614	6.39238	0.108738	0.144541
OR2B11	coding				BRAT1	0.350184	5.76529	0.54962	1		B3GAT1	-1.18383	2.57169	0.0539864	0.0784211
GCSAML	coding				C7orf50	0.4216	5.80911	0.42388	1		BRAT1	0.324799	6.50689	0.23373	0.284197
OR2C3	coding				CARD11	0.0178775	6.04793	0.994521	1		C7orf50	2.13573	5.86682	5.29935e-05	0.0405158
ENSG00000236817	nonCoding				CHST12	0.284102	4.49087	0.721571	1		CARD11	-0.184058	6.98717	0.426972	0.482765
OR2G2	coding				COX19	0.457527	4.72371	0.327667	1		CHST12	1.13195	4.84152	0.0183783	0.0308171
OR2G3	coding				EIF3B	0.00912634	6.59345	0.980658	1		COX19	1.13773	5.11687	0.000137479	0.0721349
U6	nonCoding				FAM20C	0.893944	5.18838	0.0821167	0.847301		DNAAF5	-1.23714	3.22912	0.00188601	0.473975
OR14L1P	coding				FOXK1	0.474608	5.76894	0.366298	1		EIF3B	0.531107	7.12239	0.0215046	0.0351771
ENSG00000235749	nonCoding				GET4	0.647593	2.84725	0.12838	0.916692		FAM20C	4.016	5.07628	1.96689e-06	0.835557
OR13G1	coding				GNA12	0.661449	6.22286	0.235373	0.987853		FOXK1	1.27558	6.10881	0.000281451	0.115717
OR6F1	coding				INTS1	0.28465	5.93307	0.611682	1		GNA12	1.56572	6.50531	5.4223e-05	0.40953
ENSG00000239395	coding				IQCE	1.05351	4.34829	0.0218983	0.617328		INTS1	-0.166866	6.94415	0.431025	0.486889
OR14A2	coding				LFNG	0.717676	5.01277	0.148109	0.92801		IQCE	0.89533	4.98011	0.000886093	0.0261936
OR14K1	coding				MAFK	0.448513	5.97712	0.455029	1		LFNG	-1.9691	7.49015	0.000116266	0.647967
OR1C1	coding				NLRP3	1.60766	7.20633	0.310909	1		MAD1L1	-2.59244	5.03223	4.5038e-05	0.0365962
OR9H1P	coding				NUDT1	0.036068	3.40419	0.951968	1		MAFK	3.74567	5.7748	6.5261e-07	0.0588706
OR14A16	coding				PRKAR1B	0.689575	3.03924	0.102734	0.881286		MRM2	-6.55976	3.69148	1.00254e-06	0.0627538
OR11L1	coding				PSMG3	0.0936553	3.95225	0.860781	1		NLRP3	3.59586	7.24654	0.00267056	0.0621156
TRIM58	coding				SBDSP1	-1.03076	4.93021	0.0194547	0.591327		NUDT1	0.656043	3.89152	0.00724524	0.14015
OR2W3	coding				SNX8	0.505201	3.26132	0.217455	0.987853		OR2W3	-1.96603	1.83022	0.000401094	0.148318
OR2T8	coding				SUN1	0.61234	4.90819	0.205803	0.986763		PRKAR1B	0.0208859	4.04349	0.927777	0.939853
OR2AJ1	coding				TRIM58	-1.65387	3.69	1.89465e-05	0.00696466		PSMG3	1.18731	4.227	0.000269688	0.112424
ENSG00000289367	nonCoding				TTYH3	0.752418	7.01331	0.286341	1		PSMG3-AS1	-1.60241	2.63647	0.00103161	0.294959
OR2L8	coding				Y_RNA	0.00122911	3.46773	1	1		SBDSP1	2.14348	4.44382	6.5388e-05	0.452585
OR2AK2	coding				ZFAND2A	0.419796	6.22199	0.476422	1		SNX8	-0.0218402	4.24467	0.894738	0.913257
Y_RNA	nonCoding										SUN1	0.174813	5.80369	0.387917	0.443118
OR2L5	coding										TRIM58	-1.42775	3.09421	0.003519	0.00777302
OR2L2	coding										TTYH3	1.90841	7.20801	0.000243302	0.105336
OR2L3	coding										ZFAND2A	3.83448	155.172	8.50665e-06	0.148318
OR2L13	coding
OR2M5	coding
ENSG00000283061	nonCoding
ENSG00000282572	nonCoding
ENSG00000273644	pseudo
ENSG00000232325	nonCoding
ENSG00000242611	nonCoding
ENSG00000287883	nonCoding
LINC03015	nonCoding
LINC03014	nonCoding
ENSG00000261795	nonCoding
ENSG00000239715	nonCoding
ENSG00000240093	nonCoding
FAM20C	coding
ENSG00000249852	nonCoding
FOXL3	coding
ENSG00000287342	nonCoding
ENSG00000249574	nonCoding
ENSG00000286710	nonCoding
ENSG00000286764	nonCoding
ENSG00000234471	nonCoding
PDGFA	coding
PDGFA-DT	nonCoding
PRKAR1B	coding
PRKAR1B-AS2	nonCoding
PRKAR1B-AS1	nonCoding
DNAAF5	coding
SUN1	coding
GET4	coding
ENSG00000273151	nonCoding
ADAP1	coding
COX19	coding
CYP2W1	coding
C7orf50	coding
MIR339	nonCoding
ENSG00000225146	nonCoding
GPR146	coding
ENSG00000257607	nonCoding
ENSG00000224079	nonCoding
ENSG00000226291	nonCoding
GPER1	coding
ZFAND2A	coding
ZFAND2A-DT	nonCoding
UNCX	coding
ENSG00000233082	nonCoding
MICALL2	coding
MICALL2-DT	nonCoding
ENSG00000273230	nonCoding
INTS1	coding
ENSG00000231927	nonCoding
MAFK	coding
TMEM184A	coding
PSMG3	coding
PSMG3-AS1	nonCoding
TFAMP1	pseudo
ENSG00000231476	nonCoding
ELFN1	coding
ENSG00000234977	nonCoding
ENSG00000205971	nonCoding
ELFN1-AS1	nonCoding
MAD1L1	coding
ENSG00000286192	coding
ENSG00000176349	nonCoding
MIR4655	nonCoding
MRM2	coding
NUDT1	coding
SNX8	coding
MIR6836	nonCoding
IMMP1LP3	pseudo
EIF3B	coding
KIF19BP	pseudo
ENSG00000271163	pseudo
CHST12	coding
GRIFIN	coding
LFNG	coding
MIR4648	nonCoding
BRAT1	coding
IQCE	coding
ENSG00000289352	nonCoding
TTYH3	coding
ENSG00000288792	nonCoding
AMZ1	coding
GNA12	coding
ENSG00000231357	pseudo
CARD11	coding
CARD11-AS1	nonCoding
RN7SKP130	nonCoding
ENSG00000228334	nonCoding
ENSG00000217455	nonCoding
ENSG00000231892	nonCoding
SDK1-AS1	nonCoding
SDK1	coding
ENSG00000224593	pseudo
ENSG00000236510	nonCoding
ENSG00000283991	nonCoding
CYP3A54P	pseudo
ENSG00000286874	nonCoding
FOXK1	coding
ENSG00000287665	nonCoding
AP5Z1	coding
MIR4656	nonCoding
ENSG00000287541	pseudo
RADIL	coding
CALN1	coding
ABCF2P2	pseudo
TYW1B	coding
MIR4650-2	nonCoding
ENSG00000270694	pseudo
ENSG00000270555	pseudo
RN7SL377P	nonCoding
SBDSP1	pseudo
GLB1L2	coding
B3GAT1	coding
B3GAT1-DT	nonCoding
ENSG00000254573	nonCoding
ENSG00000286374	nonCoding
ENSG00000254989	nonCoding
ENSG00000285640	nonCoding
LINC02706	nonCoding
LINC02714	nonCoding
ENSG00000287251	nonCoding
LINC02697	nonCoding
ENSG00000279046	nonCoding
LINC02717	nonCoding
LINC02684	nonCoding

## Sheet: Supplementary Table 2
Differential Expressing Genes in proband compared with her mother and Controls
	logFC	logCPM	PValue	FDR
DDX11L1	-0.0152047	3.19705	0.947633	1
WASH7P	-0.399758	6.28397	0.426823	1
CICP27	0.944776	2.81191	0.0246662	0.640255
RP11-34P13.15	0.627859	7.24235	0.306225	1
RP11-34P13.16	0.89006	4.86346	0.0777613	0.845496
RP11-34P13.13	1.82929	4.88225	0.00275436	0.221317
WASH9P	-0.497934	6.57982	0.338705	1
AP006222.1	-0.101406	2.7129	0.761607	1
RP4-669L17.4	1.26178	5.995	0.0216857	0.617328
RP4-669L17.8	0.652656	7.48049	0.300332	1
RP11-206L10.17	1.10759	2.74817	0.00850534	0.399056
MTND1P23	-0.95176	9.43607	0.125179	0.916692
MTND2P28	-0.462759	13.0173	0.478859	1
MTCO1P12	-0.581558	11.0894	0.370156	1
MTCO2P12	-0.570161	10.4645	0.379189	1
MTATP8P1	-0.416754	6.24387	0.439998	1
MTATP6P1	-0.809088	12.2736	0.230805	0.987853
MTCO3P12	-0.653968	10.1811	0.305383	1
RP11-206L10.2	0.744081	8.29369	0.263468	0.997737
LINC01128	0.419605	3.61884	0.321442	1
NOC2L	-0.113622	4.89477	0.772609	1
KLHL17	-0.629887	3.27279	0.0904083	0.86267
HES4	2.38553	5.79899	0.0245954	0.640255
ISG15	3.0985	8.15701	0.0578245	0.805897
AGRN	1.82334	3.5403	0.0668337	0.835513
C1orf159	-0.59871	3.09009	0.0991057	0.879166
SDF4	0.0666753	6.6913	0.936209	1
UBE2J2	-0.00251296	4.08326	0.970616	1
ACAP3	-0.366104	5.3799	0.402487	1
INTS11	-0.341661	5.08511	0.433766	1
CPTP	-0.259485	2.47719	0.609915	1
DVL1	-0.0551581	4.85623	0.874507	1
AURKAIP1	-0.150259	5.44289	0.721313	1
CCNL2	-0.543457	6.11846	0.294363	1
MRPL20-AS1	-0.776493	2.38205	0.0626507	0.827296
MRPL20	-0.500665	3.96463	0.21165	0.987853
ATAD3B	-0.420135	4.64111	0.312294	1
ATAD3A	-0.187835	3.4766	0.614784	1
SSU72	-0.028255	6.29104	0.925173	1
RP11-345P4.9	-0.326064	3.05655	0.42908	1
MIB2	-0.621889	5.73834	0.181698	0.962204
CDK11B	-0.0599446	7.35074	0.883661	1
SLC35E2B	-0.143733	4.98257	0.719989	1
CDK11A	-0.479458	3.66637	0.23967	0.990751
SLC35E2A	0.0618334	2.51175	0.895238	1
NADK	0.95624	6.65396	0.0989464	0.879166
GNB1	0.590933	7.80177	0.37105	1
PRKCZ	-0.0916113	2.43977	0.802358	1
FAAP20	-0.154659	4.7466	0.697879	1
SKI	-0.138872	6.34195	0.75987	1
RER1	0.286302	4.78946	0.544066	1
PLCH2	-0.822149	3.72473	0.0350634	0.727862
PANK4	-0.157604	2.68701	0.646493	1
RP3-395M20.12	0.51135	4.32759	0.469747	1
TNFRSF14-AS1	-0.0043753	3.14078	0.969229	1
TNFRSF14	-0.156727	7.17025	0.748557	1
MEGF6	0.621004	4.95714	0.19778	0.979122
TPRG1L	-0.0666775	5.31534	0.879694	1
WRAP73	-0.469281	3.87839	0.291707	1
TP73-AS1	-0.00877368	4.11662	0.958235	1
LRRC47	-0.385116	4.70301	0.424476	1
CEP104	0.053327	3.2115	0.914293	1
C1orf174	-0.319678	4.6403	0.531355	1
KCNAB2	-0.318772	7.01287	0.54366	1
RPL22	-0.176192	7.25169	0.728391	1
ICMT	-0.0745991	2.29493	0.831921	1
TNFRSF25	-0.0596027	5.72793	0.874029	1
NOL9	-0.633966	4.40079	0.127008	0.916692
ZBTB48	0.0958207	3.56982	0.851821	1
KLHL21	0.226769	5.64355	0.670713	1
PHF13	0.246337	4.87642	0.849713	1
THAP3	0.612058	2.86994	0.309767	1
DNAJC11	-0.203003	2.71894	0.564868	1
CAMTA1	-0.107814	4.24509	0.775959	1
VAMP3	0.081439	6.06544	0.932086	1
PARK7	0.15625	5.64935	0.775831	1
Y_RNA	0.00122911	3.46773	1	1
RERE	0.378801	6.71629	0.528415	1
ENO1	0.154336	7.47475	0.829811	1
H6PD	0.291224	4.05036	0.521241	1
SLC25A33	-0.0660558	4.00561	0.853358	1
TMEM201	-0.707354	3.01401	0.0497389	0.790155
PIK3CD	0.600936	7.21775	0.335567	1
CLSTN1	-0.408592	5.7953	0.383727	1
CTNNBIP1	0.365157	4.33256	0.424124	1
LZIC	-0.0353118	3.35895	0.90739	1
RBP7	0.77692	4.85044	0.101808	0.881195
UBE4B	0.0867213	4.73362	0.875243	1
KIF1B	0.425855	5.39026	0.473252	1
RNU6-37P	0.480804	2.76802	0.262146	0.997737
PGD	0.324652	7.21339	0.65289	1
DFFA	-0.122746	2.40269	0.757472	1
PEX14	-0.442124	3.27378	0.22864	0.987853
CASZ1	-0.121956	4.58574	0.809008	1
TARDBP	-0.542325	5.29904	0.255313	0.997737
SRM	-0.459693	4.2453	0.263901	0.997737
EXOSC10	-0.979883	3.8685	0.0175973	0.575887
MTOR	0.0432346	4.02385	0.948604	1
UBIAD1	-0.458777	3.82101	0.24379	0.993882
FBXO44	-0.585447	3.87054	0.140587	0.92801
FBXO6	0.877864	3.31024	0.0301469	0.691283
MAD2L2	-0.29027	4.73062	0.486596	1
AGTRAP	0.475374	6.18862	0.394741	1
MTHFR	-0.151271	4.41615	0.713141	1
CLCN6	-0.704218	3.37673	0.0973494	0.874243
KIAA2013	0.0189815	5.34508	0.997593	1
PLOD1	-0.0532183	3.60265	0.874225	1
MFN2	-0.1176	5.53164	0.786072	1
MIIP	-0.258783	4.39726	0.55014	1
TNFRSF1B	0.477547	8.78148	0.52704	1
VPS13D	-0.15818	4.08864	0.695219	1
DHRS3	-0.287883	5.47834	0.512905	1
PRDM2	-0.153052	6.57442	0.742983	1
EFHD2	0.774659	10.0298	0.329553	1
CASP9	0.167697	3.62544	0.768201	1
CHCHD2P6	-0.228046	3.34899	0.539863	1
DDI2	-0.459713	3.0367	0.229429	0.987853
PLEKHM2	0.593628	7.50698	0.385488	1
UQCRHL	0.0756247	4.2943	0.887819	1
SPEN	-0.179848	6.0745	0.713018	1
ZBTB17	-0.0114769	5.70247	0.951634	1
FBXO42	0.0960366	4.05208	0.868783	1
SZRD1	0.468944	7.66755	0.472896	1
NECAP2	-0.000153848	5.78515	0.969735	1
NBPF1	0.395406	5.67424	0.464678	1
CROCCP2	-0.0105374	4.0146	0.955849	1
EIF1AXP1	0.317111	4.37253	0.497116	1
CROCC	-0.511652	4.71929	0.223567	0.987853
ATP13A2	-0.267881	3.55613	0.486834	1
SDHB	0.468523	5.18128	0.323784	1
PADI2	0.752284	5.66148	0.247466	0.997331
PADI4	1.51297	5.16094	0.00205826	0.190722
RCC2	-0.348283	5.98262	0.593543	1
ARHGEF10L	0.559169	3.01674	0.22099	0.987853
IFFO2	0.287322	6.09867	0.699495	1
UBR4	0.346978	5.63705	0.625543	1
EMC1	-0.496858	2.82416	0.179787	0.961
MRTO4	-0.428337	2.60635	0.224944	0.987853
AKR7A2	0.282946	2.93164	0.468237	1
CAPZB	0.538609	7.60385	0.401155	1
NBL1	-0.233557	3.12402	0.51768	1
TMCO4	-0.298733	2.50532	0.397831	1
OTUD3	-0.711253	3.14982	0.0486732	0.790155
MUL1	-0.357742	5.19092	0.440738	1
CDA	0.779478	6.35927	0.170373	0.9491
PINK1	0.700959	3.09221	0.133158	0.923467
DDOST	0.0742335	6.07162	0.920642	1
HP1BP3	-0.0313287	6.38203	0.921164	1
EIF4G3	0.225759	5.28665	0.65306	1
ECE1	1.90585	8.49014	0.105901	0.89076
NBPF3	0.250954	2.82417	0.513386	1
ALPL	1.33945	7.62478	0.0386399	0.754733
USP48	-0.393115	4.46056	0.356627	1
RP11-26H16.1	0.187651	2.56293	0.639664	1
CDC42	0.610375	8.87165	0.382109	1
ZBTB40	-0.408532	4.33837	0.331592	1
KDM1A	-0.42935	4.46951	0.300594	1
LUZP1	-0.242679	4.76744	0.559087	1
HNRNPR	-0.0361023	6.18931	0.913764	1
ID3	-0.574128	2.07493	0.383437	1
RPL11	-0.307587	10.5871	0.616869	1
ELOA	-0.250033	5.60341	0.596125	1
PITHD1	-0.500768	5.32564	0.332611	1
LYPLA2	-0.562508	4.98983	0.313884	1
FUCA1	0.262168	2.67568	0.725237	1
PNRC2	0.439787	7.08309	0.51181	1
SRSF10	-0.106446	6.36598	0.808137	1
NIPAL3	0.0314105	2.82138	0.965387	1
RCAN3	0.548034	5.16802	0.282489	1
SRRM1	-0.00234216	7.78632	0.958758	1
CLIC4	2.84288	6.0044	0.0769893	0.844275
RUNX3	-0.603906	9.11703	0.319305	1
SYF2	0.266795	7.36087	0.745693	1
RSRP1	-0.463228	5.55169	0.357205	1
TMEM50A	0.397371	6.35179	0.48288	1
MACO1	-0.392733	4.20807	0.334529	1
LDLRAP1	-0.0833844	4.08788	0.822911	1
MAN1C1	0.187859	2.78014	0.645834	1
SELENON	0.181591	5.35397	0.722224	1
MTFR1L	-0.764329	3.08247	0.0338578	0.717411
PDIK1L	-0.026536	2.58839	0.924465	1
CEP85	-0.882657	2.99067	0.0906714	0.86267
SH3BGRL3	-0.071208	9.2584	0.874835	1
UBXN11	0.255022	6.35462	0.66036	1
CD52	-0.582646	7.44917	0.290588	1
ZNF683	1.60939	3.47707	0.000199958	0.0367764
DHDDS	-0.263925	2.69372	0.455099	1
HMGN2	0.369734	8.58017	0.596389	1
RPS6KA1	0.470262	5.91059	0.389897	1
ARID1A	-0.135058	6.22691	0.764105	1
ZDHHC18	1.26342	9.36619	0.0818823	0.847301
SFN	0.118361	2.58849	0.841817	1
GPN2	-0.351769	3.95295	0.408177	1
GPATCH3	-0.562652	4.30858	0.177502	0.955792
NUDC	-0.325047	5.14349	0.483511	1
SLC9A1	0.523272	5.06733	0.329898	1
NPM1P39	-0.0621649	4.6115	0.861734	1
WDTC1	-0.0118413	6.12255	0.950084	1
TMEM222	-0.244516	4.33266	0.57844	1
SYTL1	-0.467188	6.16225	0.338025	1
WASF2	0.21317	6.9541	0.741513	1
AHDC1	-0.283588	3.37633	0.457232	1
FGR	0.675902	8.12098	0.307598	1
RP1-159A19.3	-0.454692	5.52009	0.313799	1
IFI6	1.41188	7.30957	0.0247859	0.640255
FAM76A	0.064149	3.60811	0.927982	1
STX12	0.28937	3.86359	0.531725	1
PPP1R8	-0.275812	4.35086	0.500628	1
THEMIS2	0.866144	8.39619	0.196644	0.977317
RPA2	-0.00446996	4.08196	0.966822	1
XKR8	0.3574	6.39755	0.801799	1
EYA3	-0.127623	2.51043	0.717456	1
SPCS2P4	0.319641	2.4418	0.408978	1
PTAFR	1.7798	7.15495	0.109114	0.892504
DNAJC8	-0.0133787	6.43321	0.946631	1
ATP5IF1	-0.376349	4.40918	0.361458	1
SESN2	0.0583317	6.14724	0.975542	1
MED18	-0.390522	2.55224	0.461645	1
PHACTR4	-0.0978715	3.62251	0.786855	1
RCC1	0.181827	3.0952	0.684085	1
SNHG3	-0.301103	5.31082	0.50912	1
TRNAU1AP	-0.229217	2.69897	0.523325	1
TAF12	0.66858	4.03474	0.201574	0.986763
GMEB1	0.329541	4.21356	0.500847	1
YTHDF2	-0.275379	5.87503	0.556199	1
EPB41	0.259862	6.55004	0.660328	1
RP4-604A21.1	-0.092703	4.04062	0.822393	1
Metazoa_SRP	0.508968	2.78431	0.199241	0.980845
SRSF4	-0.355982	6.03786	0.510781	1
LAPTM5	0.833951	10.655	0.268356	1
PUM1	-0.291739	4.72338	0.484142	1
SNRNP40	-0.747627	3.12988	0.091975	0.86267
ZCCHC17	0.165296	3.48533	0.705474	1
PEF1	-0.0718576	4.26975	0.841894	1
PTP4A2	0.640041	9.12953	0.367488	1
KHDRBS1	0.445987	6.59203	0.471272	1
TMEM39B	-0.123344	2.30038	0.738619	1
KPNA6	-0.22207	5.13815	0.604292	1
TXLNA	-0.368258	4.77686	0.543644	1
EIF3I	0.0555787	6.01797	0.946451	1
LCK	-0.292367	5.18113	0.535273	1
HDAC1	-0.340342	5.15675	0.434151	1
MARCKSL1	0.577268	7.64036	0.368873	1
FAM229A	-1.40662	2.84611	0.0019184	0.185701
BSDC1	0.0891893	5.36371	0.875906	1
ZBTB8OS	0.235066	3.69523	0.587334	1
RBBP4	-0.192494	4.74465	0.634037	1
YARS1	-0.388996	4.70839	0.34951	1
S100PBP	-0.114528	2.58473	0.741645	1
RNF19B	3.16959	9.69322	0.0632437	0.827296
AK2	0.128475	4.09072	0.801596	1
TRIM62	-0.441009	3.76501	0.294693	1
ZNF362	-0.509733	4.81053	0.253945	0.997737
PHC2	-0.0155091	7.43049	0.925639	1
SMIM12	-0.245475	4.99641	0.55752	1
ZMYM6	-0.25443	2.59417	0.468106	1
SFPQ	-0.163821	8.52419	0.756282	1
ZMYM4	-0.0278317	3.40457	0.923906	1
RPL5P4	0.0469453	6.12177	0.993407	1
KIAA0319L	0.0218002	4.53705	0.987875	1
PSMB2	-0.0612651	5.59365	0.869328	1
AGO4	0.981293	6.29913	0.0892888	0.86267
AGO1	0.00964135	4.61566	0.990901	1
AGO3	0.0585468	3.45561	0.910722	1
ADPRS	-0.0504094	4.38454	0.887332	1
TRAPPC3	0.216548	3.53243	0.61591	1
MAP7D1	0.117874	8.06687	0.936588	1
THRAP3	-0.0940718	6.83039	0.839201	1
SH3D21	0.872414	3.15991	0.091349	0.86267
STK40	1.09791	7.23484	0.0821871	0.847301
LSM10	0.140031	3.85588	0.800993	1
MRPS15	-0.192929	4.19875	0.638379	1
CSF3R	1.1307	10.6867	0.140213	0.92801
ZC3H12A	1.5578	8.50168	0.177063	0.955792
MEAF6	-0.347252	4.45611	0.413927	1
SNIP1	-0.0471495	5.75919	0.893963	1
RP3-423B22.5	-0.335274	7.38538	0.629981	1
GNL2	-0.296946	4.76548	0.50858	1
YRDC	-0.0300478	3.79306	0.922289	1
C1orf122	0.138824	4.4549	0.838016	1
MTF1	1.58321	5.92521	0.0906188	0.86267
INPP5B	-0.65775	3.41279	0.0820173	0.847301
SF3A3	-0.230933	5.82029	0.668399	1
FHL3	0.0953417	4.94163	0.890199	1
UTP11	-0.277921	3.2791	0.532488	1
HSPA5P1	-0.461889	3.72629	0.258773	0.997737
RRAGC	0.490332	2.63542	0.20218	0.986763
AKIRIN1	0.611007	7.27539	0.326933	1
NDUFS5	-0.364115	5.37377	0.405378	1
MACF1	-0.435177	6.17281	0.376864	1
PABPC4	0.369865	7.54741	0.58772	1
PPIE	-0.646211	3.7538	0.0989621	0.879166
RP3-342P20.2	-0.195617	5.10494	0.636175	1
CAP1	0.721861	8.03367	0.320398	1
PPT1	0.895803	7.373	0.150609	0.930361
RLF	0.340485	5.97466	0.563714	1
ZMPSTE24	0.204403	3.74029	0.6479	1
COL9A2	0.301676	4.32482	0.515683	1
RP1-228H13.1	-0.287419	2.47872	0.444617	1
SMAP2	0.457003	8.20412	0.505714	1
NFYC	0.292617	4.71034	0.619776	1
CITED4	-0.100079	4.3742	0.792279	1
CTPS1	-0.712754	3.19604	0.0565544	0.800114
SCMH1	0.251353	2.89497	0.552762	1
HIVEP3	0.74369	4.91251	0.354865	1
FOXJ3	-0.00590201	5.60257	0.961148	1
PPCS	-0.00166898	4.4235	0.968069	1
TMSB4XP1	1.03458	4.51984	0.155104	0.934027
PPIH	-0.405668	2.65525	0.247444	0.997331
YBX1	0.205486	9.99394	0.804571	1
P3H1	-0.418139	2.84329	0.303081	1
C1orf50	0.115844	2.72287	0.779088	1
SVBP	0.414877	3.34063	0.311105	1
SLC2A1	-0.23732	4.70973	0.606239	1
EBNA1BP2	-0.0224106	3.20515	0.932677	1
ELOVL1	-0.0980799	4.66478	0.810922	1
MED8	-0.117198	3.18098	0.800667	1
SZT2	-0.13383	3.93529	0.723587	1
ATP6V0B	-0.00569245	7.88715	0.949101	1
DMAP1	-0.734196	4.58187	0.0800156	0.847301
ERI3	-0.0490734	3.12999	0.87731	1
RNF220	-0.676045	5.41573	0.177776	0.955848
ARMH1	-0.179285	4.41173	0.655767	1
RPS8	-0.119776	10.1764	0.822171	1
PLK3	1.7629	7.9177	0.101956	0.881195
HECTD3	-0.742681	4.36283	0.154746	0.934027
UROD	-0.323623	3.98075	0.42332	1
TOE1	-0.412869	3.98433	0.31993	1
TESK2	0.90217	2.73924	0.0192715	0.590735
PRDX1	0.214272	3.74522	0.633169	1
AKR1A1	0.385455	4.35426	0.413464	1
NASP	-0.410367	4.91707	0.40293	1
GPBP1L1	-0.0650327	6.11176	0.874776	1
MAST2	-0.305148	2.61472	0.439319	1
POMGNT1	-0.337946	2.98582	0.344178	1
LRRC41	-0.397062	2.8643	0.260972	0.997737
UQCRH	-0.0770887	5.70942	0.844954	1
NSUN4	0.124768	3.1272	0.82059	1
MKNK1	0.427558	4.94829	0.390093	1
MOB3C	0.407976	3.21858	0.397269	1
ATPAF1	-0.355925	3.03583	0.319823	1
EFCAB14	0.300215	5.1424	0.541419	1
PDZK1IP1	-1.1873	3.17915	0.00347729	0.238636
CMPK1	0.326794	6.50614	0.579385	1
RP11-183G22.1	-0.0836698	2.4702	0.818302	1
FAF1	-0.057676	3.88135	0.869729	1
CDKN2C	-0.138945	2.60996	0.693315	1
RNF11	0.556306	6.88085	0.345115	1
RP11-296A18.5	0.214897	4.65246	0.653372	1
EPS15	0.348172	4.26854	0.444865	1
OSBPL9	0.759393	4.30317	0.0957607	0.869314
NRDC	0.743363	6.13888	0.174503	0.951315
TXNDC12	0.978402	2.70004	0.0340763	0.718729
BTF3L4	0.449945	5.12826	0.380703	1
CC2D1B	-0.0691586	3.83053	0.850399	1
PRPF38A	-0.200559	4.56238	0.626703	1
TUT4	-0.0746684	4.93459	0.839716	1
ZYG11B	0.318538	3.26838	0.504881	1
RPS13P2	-0.02482	6.11257	0.930686	1
ECHDC2	-0.642109	3.48298	0.089899	0.86267
SCP2	0.499026	4.31698	0.286909	1
CZIB	-0.145762	3.08292	0.684138	1
MAGOH	0.407305	5.60968	0.427884	1
YIPF1	0.5669	3.40868	0.165559	0.942744
HSPB11	-0.217397	2.77458	0.537908	1
LRRC42	0.116395	2.37972	0.867794	1
TMEM59	0.457735	6.74979	0.443266	1
MRPL37	0.059945	3.62335	0.909294	1
SSBP3	-0.152302	5.68857	0.72837	1
USP24	-0.589671	4.6545	0.15809	0.935158
RPS26P15	-0.286214	7.82101	0.612191	1
MYSM1	0.103971	4.72085	0.839699	1
JUN	-0.0923805	8.49524	0.844592	1
PATJ	-0.345149	2.56956	0.401616	1
USP1	-0.181202	4.75673	0.655871	1
PGM1	0.331741	2.80733	0.387609	1
JAK1	0.27479	7.02947	0.665073	1
LEPROT	0.142058	4.81295	0.778059	1
PDE4B	1.40794	8.10964	0.129605	0.916692
MIER1	0.568669	6.51743	0.333046	1
SLC35D1	0.0162337	3.52244	0.99301	1
SERBP1	-0.163635	6.79683	0.731677	1
GADD45A	0.590388	5.09327	0.250192	0.997737
WLS	0.940476	2.41933	0.0161134	0.552905
RPS7P4	-0.570701	3.12764	0.121875	0.911144
LRRC40	-0.27502	2.53109	0.458341	1
SRSF11	0.00989736	7.31829	0.978416	1
ANKRD13C	-0.0143878	3.79151	0.94886	1
ZRANB2	0.223831	4.72851	0.653165	1
TYW3	0.0207286	3.16289	0.983993	1
RABGGTB	-0.342597	5.02966	0.435406	1
TPI1P1	-0.033841	3.69388	0.915428	1
RP4-706A16.3	-0.533661	7.67049	0.353825	1
AK5	-0.106519	2.50829	0.780603	1
ZZZ3	0.229024	3.63421	0.601473	1
USP33	0.0395303	4.11982	0.953547	1
MIGA1	-0.348763	2.94771	0.329471	1
NEXN	0.605456	2.76412	0.575393	1
FUBP1	-0.103091	6.06662	0.809837	1
DNAJB4	1.44687	3.61525	0.232095	0.987853
IFI44L	3.19399	4.88603	8.61735e-05	0.0203193
IFI44	2.40422	5.57016	0.0231667	0.63007
ARID3BP1	0.361315	2.88733	0.534902	1
PRKACB	-0.213669	3.81349	0.633379	1
RPF1	-0.300353	5.96267	0.54434	1
GNG5	0.726947	5.17808	0.125627	0.916692
CTBS	1.70946	3.88528	0.000304763	0.0500464
SSX2IP	-0.405974	2.57346	0.254254	0.997737
C1orf52	-0.0849372	4.5813	0.820405	1
BCL10	0.518846	5.39343	0.290543	1
ZNHIT6	-0.30214	3.81562	0.438869	1
ODF2L	-0.189425	3.40694	0.615676	1
SH3GLB1	0.306576	6.31256	0.605315	1
RP4-612B15.2	-0.0931614	2.97566	0.808	1
SELENOF	0.74751	5.33644	0.135587	0.923866
LMO4	-0.220212	3.77654	0.590306	1
PKN2	0.877595	4.87666	0.0595745	0.820131
GTF2B	0.147964	5.60837	0.787663	1
RBMXL1	0.671934	4.74897	0.237101	0.988013
GBP3	1.79786	3.2779	0.0753355	0.843831
GBP1	3.87539	7.61065	0.0794129	0.847301
PTGES3P1	0.00369873	3.19142	1	1
GBP2	1.63622	8.0447	0.111268	0.892504
GBP4	2.28649	6.32697	0.146579	0.92801
GBP5	1.44565	7.60792	0.129071	0.916692
LRRC8C	-0.429166	4.97669	0.346076	1
LRRC8D	0.308468	3.2083	0.448583	1
ZNF326	-0.0646231	5.50673	0.863889	1
ZNF644	0.394263	4.87472	0.490431	1
TGFBR3	-0.844797	4.5849	0.0529989	0.790155
SETSIP	0.102536	2.71	0.802145	1
RPAP2	-0.237775	3.11151	0.532257	1
GFI1	-0.0528155	4.01432	0.891311	1
EVI5	0.562975	2.74667	0.281687	1
RPL5	-0.016805	9.68555	0.938641	1
MTF2	0.0699585	3.79925	0.891404	1
TMED5	0.659287	5.67445	0.220764	0.987853
CCDC18-AS1	-0.198703	3.81679	0.613547	1
DR1	-0.0384246	5.94111	0.90873	1
DNTTIP2	0.29881	7.11948	0.652206	1
ABCD3	-0.349394	2.65723	0.342851	1
EEF1A1P11	0.136656	10.5003	0.893592	1
RPL7P9	-0.0704644	8.92427	0.874764	1
PTBP2	-0.312106	4.0228	0.437726	1
DPYD	0.86316	4.10132	0.0688977	0.835513
SEC63P1	-0.0451662	2.57217	0.882078	1
SLC35A3	-0.0120312	2.68189	0.953796	1
MFSD14A	0.913276	3.20446	0.0305234	0.691283
RTCA	-0.218004	3.96987	0.588561	1
CDC14A	0.180375	4.4801	0.755779	1
SLC30A7	0.45402	2.34134	0.247801	0.997331
DPH5	0.288517	3.51277	0.569628	1
S1PR1	0.265616	6.37587	0.651048	1
RPSAP19	-0.477703	4.23672	0.275769	1
RNPC3	0.236738	3.79599	0.598392	1
AMY2B	-0.022491	3.23305	0.932029	1
RP11-90H3.1	0.349248	3.21934	0.391855	1
VAV3	-0.0705306	4.72188	0.84808	1
SLC25A24	-0.170997	3.38098	0.645634	1
FAM102B	0.512866	4.15697	0.277009	1
HENMT1	-0.139905	2.45421	0.699281	1
PRPF38B	0.108937	7.39062	0.900086	1
STXBP3	0.83421	4.31445	0.0982112	0.876845
WDR47	-0.160875	3.41892	0.708605	1
RP11-20O24.4	-0.463938	7.8467	0.419602	1
RP11-20O24.1	-0.52433	2.8615	0.182174	0.963352
TAF13	0.319636	5.19173	0.629388	1
TMEM167B	0.489193	5.84919	0.372785	1
ELAPOR1	2.38002	3.44348	2.6352e-07	0.000302916
SARS1	-0.235269	4.73221	0.570557	1
SORT1	0.698736	4.20069	0.189797	0.966616
PSMA5	0.150687	4.02479	0.754921	1
ATXN7L2	-0.54613	3.28033	0.163698	0.942744
CYB561D1	-0.271787	4.06812	0.58399	1
GNAI3	0.601443	6.65697	0.364742	1
AMPD2	0.278869	7.82996	0.781566	1
GSTM4	-0.405921	2.6989	0.256549	0.997737
GSTM2	-1.46887	2.90269	8.11782e-05	0.0196451
CSF1	0.358671	4.73958	0.438914	1
AHCYL1	0.238492	3.17671	0.683481	1
STRIP1	-0.403938	5.11006	0.34976	1
RBM15	-0.125752	4.58423	0.778581	1
LAMTOR5	-0.320792	4.96227	0.492252	1
RP11-284N8.3	0.404216	3.07121	0.583244	1
KCNA3	1.12716	3.89565	0.296784	1
CD53	1.55049	7.70434	0.0539994	0.790155
DRAM2	0.746826	4.47451	0.110073	0.892504
DENND2D	-0.445054	3.31618	0.272188	1
ATP5PB	-0.0148538	5.41107	0.946491	1
C1orf162	0.518883	5.2316	0.291935	1
RAP1A	1.15595	6.45357	0.0431212	0.770013
INKA2	0.976544	4.56767	0.237871	0.988013
DDX20	-0.112794	4.06602	0.77155	1
CAPZA1	0.270222	6.21468	0.637416	1
MOV10	-0.19055	4.57521	0.639054	1
RHOC	-0.710016	4.65888	0.170012	0.948681
SLC16A1	-0.298843	3.22202	0.484063	1
LRIG2	0.00249043	2.63879	1	1
RP11-512F24.1	0.338035	4.15644	0.53503	1
PHTF1	-0.134294	3.38528	0.745016	1
RSBN1	0.350062	5.36729	0.512679	1
PTPN22	-0.0254015	3.29507	0.92963	1
AP4B1	-0.419107	2.73039	0.23911	0.990623
HIPK1	0.138294	6.76663	0.834182	1
TRIM33	-0.00229246	5.01745	0.968742	1
BCAS2	-0.255928	5.13334	0.592379	1
NRAS	0.248231	5.95883	0.662353	1
CSDE1	0.408497	8.52343	0.563802	1
SIKE1	-0.146432	3.40095	0.688221	1
TSPAN2	1.84517	3.82175	0.000141659	0.0296066
SLC22A15	0.668315	3.06338	0.11804	0.907608
ATP1A1	0.318086	5.34578	0.518843	1
ATP1A1-AS1	-0.175175	2.20618	0.667851	1
CD58	1.27067	3.94875	0.0515346	0.790155
CD2	-0.428177	5.14674	0.378237	1
TTF2	0.585675	3.37433	0.37761	1
MAN1A2	0.321013	4.14585	0.485559	1
TENT5C	-0.345502	6.68472	0.531823	1
PNRC2P1	0.394526	3.67268	0.492522	1
GDAP2	-0.0566651	2.78663	0.880471	1
NOTCH2	0.562906	6.46473	0.320056	1
SEC22B	0.328767	4.30362	0.473843	1
CH17-472G23.2	-0.115605	4.56518	0.786078	1
NBPF8	0.592653	7.19656	0.346247	1
PDE4DIPP2	0.42843	3.42903	0.407983	1
U2	1.2042	4.62899	0.0991403	0.879166
NBPF26	0.787677	7.32366	0.210963	0.987853
CH17-118O6.6	0.195214	4.21368	0.73169	1
LINC00623	-0.502955	4.31166	0.224508	0.987853
FCGR1B	1.47001	3.41328	0.00209585	0.190722
SRGAP2C	1.16583	5.69853	0.0728463	0.83824
EMBP1	0.600275	3.74523	0.211996	0.987853
LINC02591	-0.226502	2.74	0.518808	1
FCGR1CP	1.24867	2.88829	0.00306823	0.221317
SRGAP2D	1.3693	3.28893	0.0292225	0.687288
LINC02802	0.613456	3.75273	0.177108	0.955792
NBPF15	0.467866	6.68326	0.430755	1
SRGAP2B	1.47505	5.87463	0.0384915	0.754733
LINC01145	-0.215122	3.24496	0.557491	1
CH17-195P21.2	0.31009	4.41246	0.593994	1
RP11-289I10.2	0.701015	4.26362	0.338538	1
NBPF20	0.580024	6.95295	0.334456	1
NBPF25P	0.46194	6.24846	0.419082	1
GPR89A	-0.382031	2.50861	0.327063	1
RNF115	-0.215154	4.36071	0.6198	1
POLR3C	-0.147209	3.08996	0.70102	1
PIAS3	-0.516543	3.16539	0.152224	0.930361
PEX11B	-0.684747	2.82676	0.13897	0.926463
RBM8A	-0.522129	5.71041	0.267216	1
LIX1L	-0.491204	3.33164	0.21627	0.987853
POLR3GL	-0.176043	3.98683	0.658226	1
TXNIP	-0.39373	10.6163	0.61386	1
NBPF10	0.662036	7.57649	0.307427	1
NUDT4P2	0.198872	4.02307	0.669434	1
NBPF12	0.337231	6.75717	0.582284	1
PRKAB2	-0.424248	3.05065	0.274046	1
PDIA3P1	0.275213	5.50724	0.600864	1
BCL9	0.341774	3.62559	0.494328	1
GPR89B	-0.391718	2.56864	0.308478	1
NBPF11	0.395149	6.48606	0.499305	1
ABHD17AP1	-0.593137	4.64513	0.156055	0.934027
LINC01138	-0.0355453	4.36612	0.912551	1
CH17-172B3.1	0.372971	4.54097	0.474412	1
NBPF14	0.793427	7.73765	0.231749	0.987853
NUDT4B	-0.0462721	5.9447	0.896724	1
PDE4DIP	0.956097	4.47297	0.278987	1
NBPF9	0.59397	6.91331	0.334303	1
CH17-189H20.1	0.094023	5.045	0.888427	1
NOTCH2NLC	0.373277	2.87274	0.385573	1
LINC00869	-0.229833	5.19809	0.59834	1
RP11-353N4.6	0.13812	3.86862	0.783278	1
FCGR1A	1.36421	3.65502	0.00680913	0.358243
H4C14	0.162737	2.92093	0.734363	1
H2AC18	1.5002	7.33254	0.172466	0.9491
H2AC19	1.50197	7.33306	0.171849	0.9491
H4C15	0.179929	2.91568	0.706152	1
H2BC21	1.12552	5.62382	0.205229	0.986763
H2AC20	1.37608	4.90427	0.113906	0.893051
SF3B4	-0.130258	6.72964	0.780257	1
MTMR11	0.62156	3.51649	0.186485	0.965603
PLEKHO1	0.209001	7.78203	0.769823	1
ANP32E	0.125139	5.32202	0.814028	1
APH1A	0.183944	6.74303	0.770738	1
MRPS21	-0.31594	4.70045	0.447938	1
PRPF3	0.342962	5.45181	0.601575	1
RPRD2	-0.433022	4.86332	0.320932	1
ADAMTSL4	0.565988	4.22204	0.225974	0.987853
MCL1	0.894909	10.6518	0.236631	0.987853
ENSA	0.401993	6.97276	0.505744	1
CTSS	1.43051	10.1616	0.0609984	0.825908
CTSK	-0.742885	2.7409	0.0416645	0.770013
ARNT	0.245005	3.69807	0.571891	1
SETDB1	-0.333251	3.62829	0.411967	1
CERS2	0.477337	4.89843	0.304683	1
MINDY1	0.248321	3.14763	0.607689	1
PRUNE1	0.166248	3.08739	0.731335	1
CDC42SE1	0.977932	8.79555	0.236025	0.987853
GABPB2	-0.359846	4.03391	0.37071	1
SCNM1	-0.16361	5.2003	0.706994	1
PIP5K1A	0.152124	3.76762	0.752955	1
PSMD4	0.291353	5.55592	0.588562	1
ZNF687	0.443497	6.27185	0.449953	1
PI4KB	-0.0387734	6.10368	0.90869	1
RFX5	0.612405	4.52736	0.333964	1
PSMB4	-0.0193155	6.39535	0.93875	1
POGZ	-0.0965748	5.35508	0.80635	1
TUFT1	-0.159859	2.62195	0.730996	1
RP11-74C1.2	0.244065	4.83678	0.712533	1
SNX27	0.565473	4.09451	0.357935	1
MRPL9	-0.656411	4.56046	0.115337	0.894302
THEM4	-0.146882	3.24908	0.707456	1
S100A10	0.156886	7.18911	0.824098	1
S100A11	0.643696	8.26928	0.40609	1
S100A9	1.25908	12.3116	0.12561	0.916692
S100A12	1.18975	7.63152	0.0760188	0.844275
S100A8	0.89029	10.6337	0.244317	0.994596
S100A6	0.261386	9.27567	0.73055	1
S100A4	-0.0726639	9.10633	0.871192	1
CHTOP	-0.162393	5.39768	0.71087	1
ILF2	-0.0180058	6.62952	0.940581	1
INTS3	-0.162817	3.91075	0.682429	1
SLC27A3	-0.911849	3.92281	0.0453171	0.774191
GATAD2B	-0.281684	4.90301	0.59046	1
DENND4B	-0.287053	6.28203	0.553197	1
CRTC2	0.120328	7.15371	0.868454	1
JTB	-0.139495	2.50683	0.732821	1
RPS27	-0.479491	10.8831	0.469615	1
TPM3	0.573442	9.46165	0.430718	1
C1orf43	-0.0367112	5.68756	0.911065	1
UBAP2L	0.0694069	6.29177	0.929058	1
HAX1	-0.12819	3.87738	0.732648	1
ATP8B2	-0.0259467	5.22207	0.928534	1
RPSAP17	0.0391229	4.07838	0.962609	1
IL6R	1.17416	5.81939	0.032984	0.708694
UBE2Q1	-0.327949	6.52584	0.540955	1
ADAR	0.556327	7.51571	0.393076	1
PBXIP1	-0.238632	7.37706	0.672799	1
PYGO2	-0.673839	3.18244	0.229956	0.987853
SHC1	-0.0853168	4.86827	0.822559	1
FLAD1	-0.427671	3.05819	0.23176	0.987853
ZBTB7B	0.382098	6.87467	0.646965	1
ADAM15	-0.114188	5.37457	0.786342	1
SLC50A1	0.343509	3.9302	0.469965	1
DPM3	-0.391908	3.04351	0.356074	1
THBS3	-0.0629469	2.76557	0.844951	1
MTX1	0.00511138	4.04546	0.980382	1
MTX1P1	-0.334202	3.07863	0.391111	1
GBA	0.383273	2.97436	0.320013	1
FAM189B	0.0133108	3.43635	0.998517	1
SCAMP3	-0.539431	4.02575	0.197305	0.979122
CLK2	-0.513896	4.32924	0.233816	0.987853
FDPS	-0.015672	3.30628	0.947951	1
RUSC1	-0.247975	2.78665	0.479914	1
ASH1L	0.0375043	4.64701	0.96005	1
MSTO1	-0.509941	3.24395	0.170732	0.9491
RP11-29H23.8	0.959525	3.45144	0.0264884	0.660128
YY1AP1	0.0555255	5.85379	0.945675	1
DAP3	0.226863	5.59105	0.670791	1
MSTO2P	-0.013127	2.28772	0.954563	1
GON4L	-0.127369	5.61547	0.767156	1
SYT11	-0.76955	3.41279	0.0676184	0.835513
RIT1	0.610936	6.6162	0.372486	1
KHDC4	-0.640883	2.93925	0.0731892	0.838991
ARHGEF2	0.615266	6.54619	0.310435	1
SSR2	-0.0158148	7.05617	0.943319	1
UBQLN4	-0.0552288	3.80173	0.871268	1
LAMTOR2	-0.178488	3.42215	0.630477	1
LMNA	-0.421305	6.42413	0.489448	1
SEMA4A	0.806557	5.76934	0.122398	0.911144
SLC25A44	0.102809	4.69802	0.900379	1
PMF1	-0.791372	4.0977	0.0509064	0.790155
SMG5	-0.247595	5.35308	0.581717	1
GLMP	0.162757	2.73979	0.728446	1
CCT3	0.15608	4.35437	0.748834	1
MEF2D	-0.237139	8.50744	0.728412	1
NAXE	-0.48644	3.80469	0.223282	0.987853
ISG20L2	-0.235363	4.98861	0.603858	1
HDGF	0.0538599	7.3451	0.962247	1
PRCC	-0.101554	5.38715	0.798591	1
SH2D2A	-0.658715	2.84378	0.0712367	0.835513
ARHGEF11	0.881834	4.77486	0.0852987	0.857275
ETV3	0.631909	6.48813	0.346559	1
FCRL1	-0.216891	3.09201	0.604774	1
ELL2P1	0.507782	2.68689	0.265811	1
CD1D	0.24639	4.01205	0.584744	1
CD1C	0.606377	2.41242	0.121873	0.911144
HSP90AA3P	-0.0224185	2.56743	0.938363	1
MNDA	2.10231	7.78615	0.0023027	0.19977
PYHIN1	-0.831248	3.31495	0.0259302	0.656899
IFI16	1.26909	6.04453	0.114258	0.893051
FCER1A	0.388863	2.67415	0.501021	1
DUSP23	0.0248296	3.17373	0.974762	1
FCRL6	-0.85769	3.50223	0.0362162	0.738458
CFAP45	0.645902	4.49258	0.293098	1
TAGLN2	0.834564	10.19	0.264118	0.997737
IGSF8	-0.244092	3.37857	0.529836	1
PEA15	0.825853	6.47479	0.168068	0.945366
DCAF8	-0.55054	4.23079	0.209124	0.987853
RPSAP18	0.0813433	6.06426	0.907101	1
PEX19	0.125819	3.62976	0.781717	1
COPA	-0.261816	5.10146	0.533121	1
SUMO1P3	0.330969	4.29667	0.516001	1
NCSTN	-0.0968981	5.7858	0.835781	1
CD84	-0.0662122	3.73485	0.853557	1
SLAMF1	0.175096	3.5058	0.902732	1
CD48	0.015197	7.03047	0.986655	1
SLAMF7	2.85553	6.07407	0.236048	0.987853
LY9	-0.730105	4.06941	0.071758	0.835513
CD244	-0.604062	3.67301	0.124612	0.915725
F11R	0.0753675	3.87889	0.910942	1
TSTD1	0.179694	3.10887	0.676644	1
USF1	0.0346163	6.34289	0.994771	1
ARHGAP30	0.447398	8.0716	0.532131	1
PFDN2	-0.362259	5.11016	0.488836	1
DEDD	-0.129026	4.77797	0.752941	1
UFC1	-0.251666	5.03221	0.560157	1
USP21	-0.327209	3.31448	0.405239	1
B4GALT3	-0.728699	4.23888	0.22525	0.987853
NDUFS2	-0.353088	4.64209	0.442416	1
FCER1G	0.888642	7.79582	0.226536	0.987853
TOMM40L	1.18102	3.5902	0.158292	0.935158
MPZ	0.668802	2.68844	0.140962	0.92801
SDHC	0.520527	3.62958	0.21958	0.987853
FCGR2A	1.1471	7.55907	0.19858	0.979166
HSPA6	0.446842	5.12347	0.651443	1
FCGR3A	1.37342	8.22126	0.0662409	0.835513
FCGR2C	0.986954	6.62936	0.185196	0.964082
HSPA7	0.419463	4.96414	0.533782	1
FCGR3B	1.83399	9.2454	0.0300331	0.691283
FCGR2B	1.25279	4.70116	0.040775	0.767125
DUSP12	-0.598245	4.26916	0.187187	0.966333
ATF6	0.777363	4.37938	0.0883989	0.86267
UHMK1	-0.152527	5.5444	0.720149	1
UAP1	-0.106016	4.82939	0.794833	1
MGST3	-0.281676	3.29626	0.486253	1
ALDH9A1	-0.242271	3.10867	0.660179	1
TMCO1	-0.271371	4.3052	0.503203	1
RP11-9L18.2	0.0946007	3.61863	0.855592	1
RPL4P2	-0.457755	2.87947	0.211102	0.987853
POGK	0.310527	3.91584	0.484441	1
TADA1	-0.332662	2.97335	0.35705	1
POU2F1	-0.604398	3.63768	0.165371	0.942744
CD247	-0.715534	6.81701	0.196225	0.97693
CREG1	0.828213	5.82445	0.120477	0.911144
RCSD1	0.353712	6.46099	0.539603	1
MPZL1	1.21706	4.61593	0.0635079	0.829082
MPC2	-0.175267	3.69692	0.648786	1
DCAF6	0.0110656	3.40344	1	1
TIPRL	0.529865	3.89771	0.259778	0.997737
SFT2D2	0.142506	5.9818	0.811292	1
BLZF1	0.766485	2.73717	0.0575069	0.805897
F5	0.573586	4.04216	0.196197	0.97693
SELL	1.24518	9.1091	0.0776297	0.845496
GORAB	-0.283451	2.85751	0.515884	1
TOP1P1	0.289078	2.55224	0.453316	1
PRRC2C	0.0489582	7.86006	0.975319	1
PFN1P1	-0.0539933	5.22303	0.879257	1
RPL4P3	0.0759268	5.20233	0.904642	1
VAMP4	0.363612	3.33211	0.368481	1
PIGC	-0.325289	4.42021	0.428825	1
SUCO	0.209219	6.01952	0.71242	1
PRDX6	-0.0205427	6.21085	0.936953	1
KLHL20	-0.186622	3.29692	0.625721	1
GAS5	-0.101529	6.30917	0.822252	1
ZBTB37	0.0684469	2.7903	0.881197	1
RC3H1	-0.264239	5.17061	0.562326	1
RABGAP1L	-0.178103	5.13253	0.667135	1
CACYBP	-0.219005	5.07285	0.670211	1
KIAA0040	0.693451	5.10128	0.148953	0.929292
COP1	0.791291	5.38055	0.108487	0.89076
RP4-765C7.2	-0.930758	3.4878	0.0276124	0.671755
RALGPS2	0.0572068	3.42301	0.911235	1
FAM20B	0.0431904	3.58183	0.943903	1
TOR3A	0.11795	4.82609	0.855016	1
ABL2	0.216466	2.68124	0.588704	1
SOAT1	-0.13488	4.05036	0.75469	1
HNRNPA1P54	0.171499	4.79366	0.756316	1
TOR1AIP2	-0.154909	5.65365	0.724268	1
TOR1AIP1	0.323648	6.19516	0.564381	1
CEP350	0.444564	3.99963	0.320729	1
QSOX1	0.536108	6.28502	0.383545	1
ACBD6	-0.116048	4.05301	0.760648	1
XPR1	0.0467543	3.38593	0.933405	1
MR1	0.319621	4.07552	0.599874	1
IER5	1.27854	9.39279	0.122092	0.911144
EIF1P3	0.434318	4.19899	0.407006	1
GLUL	0.944379	10.1077	0.20826	0.987853
NPL	1.69208	5.29203	0.000824733	0.106116
DHX9	-0.204269	7.03114	0.683124	1
HMGN1P4	0.201202	2.45751	0.645377	1
SMG7	0.0636149	5.99474	0.931513	1
NCF2	1.64796	8.0417	0.0148506	0.526112
ARPC5	1.65519	6.18387	0.0105837	0.452687
TSEN15	-0.128566	3.30716	0.736787	1
C1orf21	-0.99415	3.41284	0.0121113	0.480067
EDEM3	0.446602	2.73845	0.255789	0.997737
NIBAN1	1.16203	6.06339	0.0496148	0.790155
RNF2	0.194208	2.77686	0.627338	1
IVNS1ABP	1.7937	7.63757	0.111788	0.892504
TPR	0.306549	6.20601	0.589605	1
ODR4	-0.129235	3.65498	0.725584	1
PTGS2	4.59501	7.63595	0.0422779	0.770013
RGS18	-0.520665	4.7591	0.231913	0.987853
RGS1	0.299088	6.56767	0.777375	1
RGS2	0.870985	9.71311	0.244597	0.994596
UCHL5	-0.251524	2.49743	0.487774	1
RO60	0.00697126	4.51775	0.986737	1
CDC73	0.508265	5.2056	0.285176	1
EEF1A1P14	0.0970236	8.42279	0.916515	1
DENND1B	-0.168342	2.86169	0.697746	1
NEK7	0.625572	2.99477	0.136389	0.923866
PTPRC	0.609551	8.33577	0.361924	1
ZNF281	0.819349	5.82201	0.211916	0.987853
DDX59	-0.0485928	3.31306	0.881702	1
KIF21B	-0.200822	5.99288	0.676355	1
TMEM9	-0.604336	3.04062	0.100325	0.88033
CSRP1	-0.245529	4.8534	0.572843	1
RPS10P7	-0.0931106	5.14852	0.842616	1
IPO9	-0.111838	3.376	0.75586	1
TIMM17A	-0.360623	4.88508	0.406111	1
RNPEP	-0.27428	3.76612	0.479038	1
ARL8A	0.128723	7.49899	0.929462	1
PTPN7	-0.429232	5.19286	0.316667	1
PPP1R12B	0.582194	3.63255	0.339285	1
RP11-175B9.3	-0.433935	8.57272	0.504064	1
KDM5B	0.284247	5.5729	0.583374	1
RABIF	-0.0923355	3.05276	0.830541	1
KLHL12	0.0275864	3.82464	0.980406	1
ADIPOR1	0.258214	7.73875	0.718304	1
CYB5R1	0.248351	3.79643	0.580983	1
TMEM183A	0.0218248	6.63024	0.993872	1
CHI3L1	1.51701	5.3906	0.00351126	0.239182
BTG2	0.506374	9.70839	0.515635	1
ATP2B4	-0.544982	4.2046	0.189594	0.966616
SNRPE	-0.292767	4.368	0.478769	1
RP11-203F10.6	-0.600535	6.02773	0.284976	1
PPP1R15B	1.50442	7.87643	0.0906036	0.86267
PIK3C2B	-0.204611	3.51059	0.670954	1
MDM4	-0.258628	6.06086	0.589004	1
RBBP5	-0.0522351	3.67628	0.879548	1
DSTYK	-0.317176	4.06995	0.459025	1
NUAK2	0.688595	6.45541	0.610836	1
ELK4	-0.077632	4.65086	0.837905	1
NUCKS1	-0.332888	5.59743	0.473331	1
RAB29	0.0475019	3.65236	0.938507	1
SLC41A1	-0.449953	4.08869	0.318636	1
SRGAP2	1.45262	6.20089	0.0798547	0.847301
IKBKE	0.751237	3.25984	0.145506	0.92801
RASSF5	0.624989	8.71706	0.361798	1
EIF2D	0.309962	4.85784	0.531169	1
MAPKAPK2	0.72225	9.19178	0.360162	1
RP11-343H5.4	-0.154036	5.38556	0.720736	1
FCMR	0.102897	4.94108	0.84386	1
PFKFB2	0.570198	3.12253	0.180055	0.961
YOD1	0.357635	4.56631	0.475741	1
CD55	1.41778	7.69169	0.0775581	0.845496
CR1	1.73061	5.564	0.00139122	0.145383
CD46	1.51216	7.30099	0.019022	0.587001
MIR29B2CHG	-0.548376	2.53572	0.147666	0.92801
LAMB3	1.29227	4.39499	0.294889	1
G0S2	1.47645	11.4073	0.112388	0.892504
TRAF3IP3	-0.254343	5.50349	0.582419	1
UTP25	-0.263199	2.68096	0.485317	1
ST13P19	0.478099	2.76603	0.255747	0.997737
RP11-543B16.1	-0.0400292	4.25059	0.905929	1
RCOR3	0.224442	4.48729	0.6467	1
TRAF5	-0.599902	3.19411	0.111631	0.892504
SLC30A1	0.209381	5.45075	0.707424	1
LPGAT1	0.930983	6.0071	0.0856696	0.860063
RPL21P28	-0.494795	7.63947	0.374332	1
PPP2R5A	0.373183	6.4734	0.515311	1
PACC1	-0.648099	1.93681	0.337684	1
NENF	-0.612983	4.03724	0.14295	0.92801
ATF3	2.18685	6.02212	0.0704823	0.835513
NSL1	-0.00205507	3.11499	0.976013	1
TATDN3	-0.183082	2.81526	0.629981	1
ANGEL2	-0.168968	3.29023	0.638353	1
RPS6KC1	0.450186	3.17554	0.403057	1
SMYD2	-0.165375	3.01936	0.682425	1
ABHD17AP3	-0.56348	3.68754	0.212423	0.987853
RRP15	-0.243142	3.55898	0.532307	1
ZC3H11B	0.212263	4.13672	0.665095	1
EPRS1	-0.143191	3.86465	0.716613	1
IARS2	-0.0775245	3.50375	0.821421	1
RAB3GAP2	-0.267562	3.1489	0.507414	1
MORF4L1P1	0.42937	6.40868	0.453463	1
HLX	0.240014	4.51709	0.815481	1
DUSP10	-0.103232	4.95615	0.791024	1
MIA3	0.447056	5.68439	0.487136	1
AIDA	0.29007	3.70486	0.561296	1
BROX	0.0419565	4.47917	0.965887	1
DISP1	-0.576184	2.31757	0.172307	0.9491
CAPN2	0.152579	6.92963	0.82976	1
TP53BP2	0.857853	6.46436	0.258864	0.997737
GTF2IP20	0.817752	4.70966	0.0820025	0.847301
SEPTIN7P13	-0.592602	2.66441	0.171018	0.9491
FBXO28	0.149471	4.6393	0.779781	1
DEGS1	1.10915	5.17255	0.0783755	0.84594
CNIH4	-0.177308	3.40633	0.638652	1
WDR26	0.676974	7.75149	0.310399	1
LBR	0.225243	6.4235	0.886271	1
SRP9	0.11912	5.29233	0.823553	1
EPHX1	0.0489066	2.391	0.920322	1
TMEM63A	-0.174739	4.25498	0.676642	1
PYCR2	-0.0925743	3.53402	0.793532	1
SDE2	0.35581	6.0061	0.533735	1
H3-3A	1.0091	10.5101	0.179845	0.961
ACBD3	0.569128	5.80382	0.324619	1
PARP1	-0.335831	3.99276	0.405769	1
ITPKB	-0.244739	6.67672	0.626473	1
SNAP47	-0.238496	2.40774	0.543385	1
ARF1	0.228297	9.17348	0.766348	1
C1orf35	-0.924954	4.44072	0.063831	0.829082
MRPL55	-0.712624	4.58928	0.134925	0.923866
GUK1	-0.455502	7.65179	0.413035	1
IBA57	-0.713404	2.89656	0.0441151	0.770275
OBSCN	0.149906	3.68671	0.758133	1
TRIM11	-0.191859	5.45126	0.66132	1
H2AW	0.512893	3.9261	0.264529	0.997737
RNF187	-0.654292	5.45863	0.239253	0.990623
FTH1P2	1.43986	8.43928	0.103874	0.884031
RHOU	0.169347	4.50246	0.725988	1
RAB4A	-0.198274	4.35868	0.620809	1
CCSAP	0.508465	4.22098	0.472596	1
NUP133	-0.111834	3.29734	0.754119	1
ABCB10	0.354144	2.85107	0.38933	1
TAF5L	-0.337325	3.59378	0.404598	1
URB2	0.0203495	5.17293	0.994608	1
GALNT2	-0.23959	4.19406	0.565051	1
COG2	-0.544009	2.6051	0.190308	0.967891
TTC13	0.00751634	3.15141	1	1
C1orf131	-0.014028	3.31219	0.947926	1
GNPAT	0.230307	2.83979	0.551338	1
EXOC8	0.192573	4.52085	0.689044	1
SPRTN	0.250112	3.90036	0.614125	1
EGLN1	0.410574	3.28462	0.35715	1
TSNAX	0.104054	2.90768	0.857413	1
SIPA1L2	1.55189	4.10158	0.00146992	0.150193
PCNX2	-0.175993	3.61238	0.669745	1
TARBP1	-0.0865113	3.37488	0.809956	1
IRF2BP2	0.802736	9.22077	0.285611	1
TOMM20	0.0819899	6.82462	0.915369	1
ARID4B	0.991738	6.67799	0.204931	0.986763
LYST	0.807329	6.46077	0.154849	0.934027
NID1	0.677832	3.34535	0.0942373	0.86267
GPR137B	0.942601	3.34607	0.272819	1
ERO1B	0.131	2.53276	0.773674	1
LGALS8	0.217475	5.32249	0.668841	1
MTR	-0.603487	3.47027	0.112527	0.892509
RPL35P1	-0.740818	5.69513	0.114684	0.893051
CHRM3-AS2	0.917629	2.8655	0.0290274	0.68621
RP11-331N16.1	-0.550939	6.59473	0.277873	1
RP11-261C10.7	0.378927	3.39313	0.353808	1
LINC01347	0.978827	4.55278	0.037382	0.754733
CEP170	0.381918	5.19783	0.472303	1
SDCCAG8	0.195892	2.93371	0.713686	1
AKT3	-0.256679	3.44296	0.49375	1
ZBTB18	0.141602	6.01001	0.910704	1
ADSS2	-0.148156	3.46605	0.68543	1
DESI2	0.0534751	3.66606	0.92647	1
HNRNPU	0.0806282	8.57455	0.937129	1
TFB2M	-0.690118	3.02128	0.060608	0.824052
CNST	0.0316811	4.57352	0.970422	1
SCCPDH	-0.296748	2.86369	0.402486	1
AHCTF1	0.161861	6.27303	0.808132	1
ZNF669	-0.0256143	2.95461	0.928067	1
ZNF731P	0.09683	4.03137	0.869094	1
ZNF496	0.733912	4.14435	0.127003	0.916692
NLRP3	1.60766	7.20633	0.310909	1
TRIM58	-1.65387	3.69	1.89465e-05	0.00696466
SH3BP5L	0.461827	2.98309	0.305515	1
ZNF672	0.158382	3.87381	0.791611	1
ZNF692	-0.126582	2.69653	0.711398	1
SH3YL1	0.500966	3.51727	0.268051	1
ACP1	-0.0311156	5.21865	0.918089	1
TMEM18	-0.306416	3.78754	0.431894	1
TRAPPC12	-0.00218009	2.98222	0.975776	1
ADI1	0.0608631	4.28683	0.914923	1
RNASEH1	-0.107181	4.60938	0.780033	1
RPS7	-0.283503	9.00734	0.626395	1
TMSB4XP2	0.842342	3.97312	0.344609	1
CMPK2	3.96966	6.08519	0.0263335	0.659844
RSAD2	5.10816	6.95092	0.0139891	0.514799
RNF144A	0.553653	3.09932	0.226638	0.987853
ID2	0.787806	8.23586	0.245398	0.994596
KIDINS220	0.172044	4.76859	0.735809	1
MBOAT2	0.986191	3.45475	0.0186392	0.585939
EIF1P7	0.546491	4.9323	0.422942	1
ITGB1BP1	0.190393	4.39562	0.712548	1
CPSF3	-0.330543	2.67535	0.419074	1
IAH1	0.0362955	3.09305	0.949898	1
ADAM17	1.04619	4.65615	0.150883	0.930361
YWHAQ	0.607032	7.09351	0.360222	1
KLF11	0.296075	6.09526	0.635192	1
HPCAL1	-0.375648	4.41245	0.369745	1
ODC1	-0.234665	7.06428	0.645674	1
NOL10	-0.46081	3.11715	0.201633	0.986763
PDIA6	0.0887048	5.28442	0.876466	1
SLC66A3	1.08439	3.45577	0.010438	0.450648
ROCK2	0.0294824	2.70591	0.961927	1
E2F6	-0.425706	2.56158	0.278937	1
RN7SL674P	0.291692	3.97235	0.573761	1
LPIN1	-0.521292	3.7704	0.207248	0.987853
TRIB2	0.196592	5.69715	0.807734	1
NBAS	-0.465096	2.75603	0.299749	1
DDX1	0.0198888	4.88986	0.992021	1
CYRIA	1.4582	5.97666	0.0675878	0.835513
SMC6	0.013997	3.26234	0.995019	1
RDH14	0.0199763	2.91951	0.987516	1
TTC32	0.246699	3.62282	0.568949	1
LAPTM4A	0.134819	7.24242	0.895335	1
PUM2	0.0182086	5.18613	0.996077	1
RHOB	0.147737	6.12847	0.859861	1
HS1BP3	0.2873	3.81422	0.564367	1
ATAD2B	0.306434	3.29968	0.583791	1
UBXN2A	0.291701	3.89141	0.569788	1
MFSD2B	-0.389518	2.56313	0.271727	1
SF3B6	-0.0905277	5.10296	0.827699	1
ITSN2	0.518317	5.67011	0.311766	1
NCOA1	0.577564	6.14037	0.292398	1
PTRHD1	-0.77435	2.87989	0.0300087	0.691283
DNAJC27	0.0893138	2.56452	0.857155	1
DNMT3A	0.521091	5.24304	0.27462	1
ASXL2	0.267669	3.0312	0.493261	1
RAB10	0.446488	3.79415	0.344067	1
HADHA	0.279867	6.44418	0.631465	1
HADHB	0.116341	4.17331	0.81885	1
SELENOI	-0.103045	3.21002	0.762776	1
SLC35F6	-0.373856	4.11696	0.398181	1
TMEM214	-0.758134	3.67172	0.0772933	0.844275
AGBL5	-0.167056	3.10579	0.636847	1
OST4	-0.17069	6.20701	0.710752	1
PREB	-0.579809	2.59062	0.100533	0.881195
SLC5A6	-1.09275	4.29079	0.00822804	0.390888
ATRAID	0.131778	4.82933	0.792391	1
MPV17	-0.125091	3.25131	0.722731	1
GTF3C2	-0.210601	3.45024	0.572015	1
EIF2B4	-0.638794	3.24871	0.0943227	0.86267
SNX17	-0.313114	4.67478	0.448756	1
ZNF513	0.0146992	3.93876	0.999807	1
PPM1G	-0.420213	5.57189	0.417319	1
FTH1P3	1.04999	6.74624	0.134717	0.923866
NRBP1	-0.21473	7.30333	0.713955	1
ZNF512	-0.455577	2.15715	0.287068	1
GPN1	-0.389392	3.66724	0.315003	1
SUPT7L	-0.479738	4.42163	0.248645	0.997737
SLC4A1AP	-0.51199	3.88474	0.243204	0.993882
MRPL33	-0.00321642	3.9822	0.96947	1
BABAM2	0.214669	4.14589	0.729125	1
FOSL2	-0.0167066	9.24199	0.939419	1
PLB1	0.644347	3.08837	0.121606	0.911144
PPP1CB	0.0515218	6.98066	0.965672	1
TRMT61B	0.213969	2.42267	0.61216	1
WDR43	0.101336	5.97726	0.872437	1
YPEL5	0.627717	8.86928	0.364558	1
LBH	-0.817337	5.09551	0.0850568	0.857275
MEMO1	0.437194	3.18567	0.269632	1
SPAST	0.332715	4.05487	0.682923	1
BIRC6	0.0120735	4.90563	0.993945	1
FAM98A	0.194999	3.74553	0.709156	1
FEZ2	0.476949	2.67834	0.212029	0.987853
STRN	0.204475	4.27689	0.688114	1
HEATR5B	-0.177482	3.40834	0.639707	1
EIF2AK2	1.47406	5.63829	0.011421	0.465027
CEBPZOS	-0.162857	3.49059	0.664566	1
CEBPZ	0.0189822	5.26459	0.998534	1
PRKD3	0.124135	3.59548	0.783289	1
QPCT	2.39288	5.55791	2.04487e-05	0.00696466
CDC42EP3	1.77542	8.0456	0.0389226	0.757082
ATL2	-0.00134325	4.38995	0.972213	1
RPLP0P6	-0.172232	7.95191	0.743165	1
HNRNPLL	0.171625	4.15867	0.735903	1
SRSF7	-0.147965	6.89382	0.76563	1
DHX57	-0.217817	2.93588	0.671905	1
SOS1	0.480313	4.28627	0.347638	1
MAP4K3	0.534867	2.85153	0.163325	0.942744
THUMPD2	-0.641229	3.18877	0.0771911	0.844275
SLC8A1	1.24503	3.84409	0.00603228	0.336199
EML4	-0.297244	5.55631	0.545018	1
COX7A2L	0.0777029	5.62251	0.903358	1
ZFP36L2	-0.063959	9.02042	0.884633	1
THADA	-0.33386	3.18467	0.370492	1
LRPPRC	-0.467119	4.1284	0.253244	0.997737
PPM1B	-0.799121	3.70584	0.115875	0.89688
PRKCE	0.0258808	3.39967	0.991069	1
RHOQ	0.81977	5.28267	0.1053	0.88914
CRIPT	-0.109766	2.54553	0.776042	1
SOCS5	-0.091729	3.83995	0.804803	1
MCFD2	0.119747	4.30659	0.809536	1
TTC7A	0.0776821	5.4771	0.90787	1
CALM2	0.166005	6.29708	0.825142	1
AC079250.1	-0.297048	6.93241	0.56968	1
MSH6	0.678456	4.04022	0.258533	0.997737
FBXO11	0.376807	5.44362	0.448463	1
FOXN2	0.737373	4.57835	0.11181	0.892504
PPP1R21	0.526403	2.94896	0.187382	0.966333
ASB3	-0.237589	2.48711	0.498506	1
ERLEC1	0.0260233	4.50089	0.980878	1
PSME4	-0.352268	5.45277	0.426335	1
SPTBN1	-0.511618	5.18685	0.264258	0.997737
RTN4	0.420672	6.47954	0.465386	1
RPS27A	-0.283841	9.79728	0.639845	1
MTIF2	-0.0142043	3.09307	0.950099	1
CCDC88A	0.24068	4.04422	0.60162	1
CFAP36	-0.458066	2.95187	0.214829	0.987853
PPP4R3B	0.151012	4.588	0.756493	1
PNPT1	1.31082	3.57501	0.125139	0.916692
VRK2	0.532623	2.913	0.165128	0.942744
EIF3FP3	-0.0139587	5.44312	0.948029	1
AC007238.1	0.249526	2.63676	0.687622	1
BCL11A	0.642521	4.46495	0.237407	0.988013
PAPOLG	0.0132192	2.94027	1	1
REL	1.34204	6.87449	0.126314	0.916692
RPS12P3	-0.568861	3.75542	0.173229	0.9491
PEX13	-0.280458	3.57684	0.468859	1
AHSA2P	-0.293912	4.65372	0.479498	1
USP34	0.498284	5.01249	0.384088	1
XPO1	-0.227048	5.05094	0.585091	1
CCT4	-0.243007	4.92719	0.563472	1
COMMD1	-0.341538	2.94416	0.447377	1
B3GNT2	0.68541	5.92408	0.250062	0.997737
RPL21P37	-0.244577	7.685	0.647408	1
MDH1	0.0305446	3.67362	0.97678	1
PRELID1P6	0.595681	4.0413	0.23561	0.987853
UGP2	0.940935	4.16691	0.0381803	0.754733
VPS54	0.27351	2.97083	0.603666	1
PELI1	2.21839	9.17508	0.0558828	0.79922
AC074289.1	0.328744	5.61374	0.522616	1
LGALSL	0.0461437	2.49257	0.928595	1
AFTPH	0.245924	5.04015	0.609887	1
SERTAD2	0.0795192	6.53519	0.938408	1
SLC1A4	-0.253083	2.53005	0.609559	1
CEP68	-0.149923	3.11421	0.675647	1
RAB1A	0.812132	7.73744	0.208071	0.987853
VDAC2P5	0.302617	4.72894	0.517482	1
ACTR2	0.890877	6.64072	0.122725	0.912351
SPRED2	0.531303	2.47266	0.171751	0.9491
ETAA1	-0.143791	2.41453	0.695224	1
C1D	0.188775	4.49985	0.722301	1
PNO1	-0.0881661	3.45975	0.807179	1
PPP3R1	0.435217	5.91555	0.419894	1
PLEK	3.24261	10.794	0.0477294	0.789423
ARHGAP25	0.356548	6.03458	0.534883	1
GFPT1	-0.553761	3.83699	0.184204	0.964082
NFU1	-0.433403	2.89126	0.220426	0.987853
AAK1	-0.13271	5.3361	0.747802	1
ANXA4	0.285326	2.90803	0.486924	1
GMCL1	0.098167	3.52218	0.863026	1
SNRNP27	-0.113782	4.5236	0.767917	1
MXD1	2.32948	9.0419	0.0123329	0.484673
PCBP1-AS1	1.21734	5.06512	0.068148	0.835513
PCBP1	1.23625	6.52836	0.0334852	0.712801
TIA1	0.146111	3.17335	0.738314	1
RPL39P15	-0.529083	7.50715	0.370695	1
SNRPG	-0.140993	4.19086	0.715669	1
FAM136A	-0.296406	4.10485	0.503172	1
TGFA	1.39775	2.47894	0.00209634	0.190722
HMGN2P21	-0.0235024	2.91263	0.930467	1
TEX261	-0.190573	4.74586	0.651105	1
NAGK	0.118683	5.35634	0.834926	1
MPHOSPH10	-0.121738	5.00525	0.762922	1
ZNF638	-0.180489	4.25822	0.650871	1
DYSF	1.12748	5.93253	0.037418	0.754733
SFXN5	0.208518	3.57631	0.706933	1
RAB11FIP5	0.0538412	3.5477	0.920019	1
SMYD5	-0.62308	3.28227	0.0901479	0.86267
CCT7	-0.318947	4.71606	0.4406	1
FBXO41	-0.371874	4.20319	0.365323	1
ALMS1	-0.0849002	2.91864	0.801499	1
TPRKB	-0.508482	2.66555	0.166619	0.943236
DUSP11	-0.230984	4.34753	0.582896	1
STAMBP	0.476539	2.98248	0.26128	0.997737
DGUOK	-0.0492678	3.14049	0.877882	1
TET3	0.296207	5.30047	0.572959	1
MOB1A	0.288588	7.62452	0.67135	1
MTHFD2	0.617113	4.46055	0.299133	1
DCTN1	-0.0813346	5.21504	0.829866	1
WBP1	-0.0887661	3.24132	0.794452	1
MOGS	0.518573	5.41862	0.575805	1
TTC31	-0.393406	3.06924	0.272053	1
PCGF1	-0.610365	3.00997	0.16922	0.94627
AUP1	-0.299821	6.48206	0.541538	1
HTRA2	0.185057	3.33043	0.675506	1
DOK1	-0.259167	3.05771	0.558247	1
HK2	1.10439	5.05518	0.0963796	0.870687
POLE4	-0.0471071	3.91178	0.887315	1
SUCLG1	-0.115271	3.60373	0.774894	1
TRABD2A	0.153623	4.55417	0.778366	1
TMSB10	0.0231671	9.37395	0.986564	1
RPS2P17	-0.156666	4.6457	0.709729	1
KCMF1	0.19615	5.95233	0.731282	1
TGOLN2	0.0433372	7.6756	0.981308	1
ELMOD3	0.0705772	2.63755	0.88464	1
CAPG	0.23187	5.78896	0.675561	1
MAT2A	-0.0332955	4.90404	0.914631	1
GGCX	-0.335395	2.36368	0.409457	1
VAMP8	-0.155902	4.74994	0.714041	1
VAMP5	-0.245702	4.08192	0.537971	1
RNF181	-0.476209	4.1691	0.433654	1
TMEM150A	-0.242426	2.25624	0.514884	1
USP39	-0.246273	4.67089	0.608088	1
C2orf68	-0.0743397	4.26332	0.848645	1
GNLY	-0.652178	8.10137	0.257114	0.997737
ST3GAL5	0.128103	4.40984	0.796867	1
POLR1A	-0.658019	2.65933	0.061515	0.826283
PTCD3	-0.457142	4.0798	0.261105	0.997737
IMMT	-0.0670747	4.13329	0.858381	1
KDM3A	-0.0592953	6.56466	0.886477	1
CHMP3	0.536369	4.7751	0.265595	0.999759
RNF103	0.198731	5.18433	0.714519	1
RMND5A	0.00669524	6.33552	0.962243	1
CD8A	-0.802924	6.39195	0.114885	0.893051
CD8B	-0.641002	5.11115	0.164115	0.942744
RGPD1	-0.140887	5.52245	0.763888	1
WBP1P1	0.475794	2.4035	0.224747	0.987853
ANAPC1P2	0.0688739	5.4728	0.938818	1
ANAPC1P3	-0.718335	2.23408	0.130806	0.917791
AC083899.3	-0.232957	4.26579	0.612661	1
CYTOR	-0.458963	2.97143	0.291365	1
RGPD2	-0.165286	5.53956	0.732574	1
MTATP8P2	0.0830883	2.98103	0.85609	1
WBP1P2	0.602525	2.88473	0.115209	0.894058
KRCC1	0.031601	2.43867	0.959905	1
EIF2AK3	0.117226	5.01082	0.833834	1
RPIA	-0.0493495	4.52978	0.889575	1
IGKC	-1.6417	5.55168	0.000423467	0.0638394
LSP1P5	0.783319	4.91291	0.0927246	0.86267
LSP1P4	0.759284	2.84284	0.0746366	0.843442
KMT5AP2	0.566918	2.59631	0.171228	0.9491
MAL	0.196646	4.64917	0.704996	1
MRPS5	-0.182785	4.10775	0.664813	1
FAHD2A	-0.242669	2.73313	0.52261	1
LINC00342	-1.31051	2.60588	0.00186476	0.183677
ANKRD36C	-0.0454336	2.63361	0.882764	1
DUSP2	0.630999	8.67358	0.552169	1
STARD7	-0.109579	6.31053	0.802872	1
TMEM127	0.479968	7.77794	0.462304	1
CIAO1	0.113238	4.71667	0.827179	1
SNRNP200	-0.385377	6.27298	0.430375	1
ARID5A	0.30516	7.64572	0.656008	1
KANSL3	-0.216401	5.27255	0.607882	1
CNNM4	-0.374582	3.37417	0.36613	1
CNNM3	-0.546608	4.23307	0.181611	0.962204
SEMA4C	-1.11652	3.70475	0.0103747	0.450648
ANKRD36	-0.0707333	3.43092	0.83987	1
RP11-734K23.9	-1.55003	3.18726	0.00126239	0.141474
AC159540.1	-1.44755	3.1743	0.000422354	0.0638394
ANKRD36B	-0.479442	3.00828	0.193813	0.974258
COX5B	-0.108329	5.56338	0.793971	1
ACTR1B	0.290661	5.27826	0.6539	1
ZAP70	-0.607742	7.12718	0.26036	0.997737
TMEM131	-0.05903	4.30077	0.865873	1
HMGN1P36	0.336117	2.76576	0.383784	1
INPP4A	-0.195247	4.32721	0.637777	1
COA5	-0.0047607	2.99554	0.973584	1
UNC50	0.259553	2.96446	0.517464	1
MGAT4A	-0.0669133	5.6382	0.860428	1
EIF5B	-0.785977	4.53466	0.0599308	0.822573
REV1	-0.2525	4.11138	0.526236	1
AFF3	-0.0721227	3.1041	0.830308	1
CHST10	-1.15768	2.56835	0.00311988	0.222406
PDCL3	-0.703183	3.42931	0.0890909	0.86267
RPL31	-0.424995	9.50028	0.483339	1
TBC1D8	0.439948	2.83656	0.266633	1
CNOT11	0.111925	4.31015	0.822274	1
RNF149	0.193864	7.1467	0.845647	1
MAP4K4	1.11509	8.18041	0.0971881	0.873777
IL1R2	0.834076	5.30675	0.0932157	0.86267
IL1R1	1.75185	4.04283	0.00681135	0.358243
IL18R1	-0.193873	2.79268	0.598583	1
IL18RAP	0.0144258	3.91005	1	1
MFSD9	-0.74469	2.36239	0.0916514	0.86267
TGFBRAP1	-0.145482	4.46006	0.711943	1
C2orf49	0.168743	3.931	0.729914	1
NCK2	-0.0243573	5.42801	0.930342	1
UXS1	0.394827	4.67011	0.415247	1
RGPD3	0.147639	5.52102	0.82943	1
CD8B2	-0.612742	4.15349	0.151676	0.930361
EEF1A1P12	0.179024	9.13164	0.836223	1
RGPD4	0.113665	5.50216	0.863871	1
GCC2	0.317491	5.44833	0.52737	1
LIMS1	0.41605	4.83118	0.57962	1
RANBP2	0.60222	7.35003	0.500267	1
RGPD5	-0.00101341	6.16113	0.963706	1
RGPD6	0.00776383	6.14953	0.97604	1
MIR4435-2HG	-0.217454	4.14207	0.596424	1
BCL2L11	0.303246	5.71185	0.602861	1
ANAPC1	-0.102327	5.09394	0.800478	1
TMEM87B	0.54335	2.61992	0.160915	0.938247
ZC3H6	0.237282	2.53436	0.546712	1
RGPD8	0.0534798	6.05464	0.959922	1
TTL	0.459954	3.57998	0.391203	1
POLR1B	-0.390914	2.48166	0.33782	1
CHCHD5	-0.120498	3.19866	0.736152	1
AC079922.2	-0.547964	4.61675	0.29103	1
SLC20A1	-0.614066	5.18812	0.164719	0.942744
IL1B	7.13801	11.0109	0.0732612	0.838991
IL1RN	5.83568	11.9035	0.0492828	0.790155
PSD4	0.08674	6.01735	0.895996	1
PAX8-AS1	1.78995	2.80491	9.35708e-06	0.00452883
CBWD2	0.545967	5.51538	0.330694	1
WASH2P	-0.565532	6.52419	0.282087	1
DDX11L2	0.0844319	3.0851	0.84675	1
RPL23AP7	0.276324	2.76794	0.474292	1
RABL2A	-0.0656764	4.15909	0.852398	1
SLC35F5	0.0825316	2.40905	0.85097	1
ACTR3	1.30474	7.56745	0.118814	0.911018
DDX18	0.454209	5.00998	0.355023	1
CCDC93	-0.0897059	5.2305	0.815773	1
MARCO	0.397834	4.13999	0.377997	1
DBI	-0.175339	5.20302	0.675421	1
PTPN4	-0.210576	3.84146	0.61197	1
TMEM185B	0.472642	3.91444	0.546186	1
RALB	1.40138	6.10561	0.0140059	0.514799
CLASP1	-0.269981	4.81722	0.512283	1
NIFK	0.253969	3.75319	0.638033	1
TSN	-0.179158	5.66139	0.683667	1
YWHAZP2	0.373553	5.89023	0.487567	1
GYPC	-0.515053	7.07844	0.33158	1
BIN1	-0.0468554	5.39213	0.891882	1
ERCC3	-0.437837	4.73792	0.296833	1
MAP3K2	0.753623	6.04919	0.172252	0.9491
IWS1	0.10321	3.78046	0.827649	1
MYO7B	0.288146	2.51365	0.460393	1
WDR33	-0.344168	4.6094	0.435022	1
POLR2D	-0.182654	4.49791	0.653933	1
AMMECR1L	-0.307805	3.7344	0.449119	1
SAP130	-0.0746357	4.92855	0.857107	1
UGGT1	-0.0494914	4.56069	0.884282	1
HS6ST1	0.0796236	4.37558	0.882827	1
ISCA1P6	-0.119556	3.214	0.798078	1
SMPD4	-0.589095	6.01916	0.222052	0.987853
MZT2B	-0.800662	3.87211	0.0529803	0.790155
RHOQP3	1.21918	3.33052	0.00389834	0.261672
CCDC115	-0.156585	4.77331	0.695742	1
IMP4	-0.591926	4.7624	0.161946	0.941376
PTPN18	-0.279268	6.87879	0.58193	1
POTEI	-0.0314498	2.68736	0.915398	1
FAM168B	0.104137	6.84407	0.883497	1
PLEKHB2	0.725149	6.4826	0.260937	0.997737
POTEE	0.186268	2.52162	0.660083	1
RHOQP2	1.11905	2.97332	0.00484771	0.28761
MZT2A	-0.664877	5.19687	0.138836	0.926463
SMPD4BP	-0.687346	5.64787	0.135317	0.923866
MGAT5	-0.0378419	5.00562	0.907247	1
CCNT2	-0.0166254	5.2333	0.94362	1
RAB3GAP1	0.170124	4.14744	0.720732	1
R3HDM1	0.117082	4.28158	0.812672	1
UBXN4	0.163466	5.98489	0.77803	1
MCM6	-0.175072	3.69364	0.643141	1
DARS1	-0.132927	3.66152	0.72026	1
CXCR4	-0.0702102	9.88219	0.87957	1
HNRNPKP2	0.306417	3.09146	0.436883	1
UBBP1	0.142675	4.48292	0.790367	1
HNMT	0.954491	2.63811	0.0173715	0.57053
RPL15P5	-0.277679	5.39924	0.523155	1
SPOPL	0.510189	5.14079	0.324737	1
KYNU	1.75366	3.58099	0.0899406	0.86267
ARHGAP15	0.624662	5.58527	0.222325	0.987853
GTDC1	0.259525	4.20549	0.598533	1
ZEB2	0.614828	7.1123	0.490642	1
ACVR2A	2.74975	4.15034	0.0978262	0.876365
ORC4	-0.0292273	2.71787	0.919996	1
MBD5	0.274555	3.54316	0.528061	1
EPC2	0.203681	5.67763	0.724108	1
MMADHC	0.258619	5.18826	0.597861	1
RBM43	0.983232	3.36316	0.110974	0.892504
NMI	1.97392	5.96878	0.0325606	0.706521
TNFAIP6	4.90947	4.58648	0.0127241	0.493715
RIF1	0.54242	4.19599	0.402928	1
ARL5A	-0.0826397	2.89558	0.806062	1
PRPF40A	0.131076	6.36097	0.83571	1
ARL6IP6	0.805554	2.17	0.0498124	0.790155
NR4A2	-0.642548	7.1103	0.228765	0.987853
GPD2	0.320285	2.43201	0.418387	1
ERMN	-1.0464	3.22521	0.026571	0.660398
CYTIP	0.51941	7.26355	0.440897	1
ACVR1	0.733365	2.59679	0.151162	0.930361
PKP4	0.221921	2.37803	0.584074	1
BAZ2B	0.660547	5.19137	0.175657	0.954325
MARCHF7	1.10025	4.8679	0.0428395	0.770013
CD302	2.03537	3.19086	3.01873e-06	0.00198287
LY75	0.363686	2.51868	0.364447	1
RBMS1	0.724635	5.54647	0.152869	0.932833
TANK	1.04028	6.00329	0.159001	0.935158
PSMD14	0.195203	3.78612	0.681277	1
MXRA7P1	-0.20127	2.58836	0.577555	1
AHCTF1P1	0.353511	4.68943	0.482291	1
DPP4	0.228658	2.76221	0.560675	1
IFIH1	2.68256	6.66776	0.105633	0.890255
GCA	1.07649	6.11216	0.114314	0.893051
RP11-452N17.1	0.184783	3.74428	0.691575	1
GALNT3	1.18654	3.9326	0.0914078	0.86267
STK39	-0.454792	3.25196	0.23476	0.987853
CERS6	1.27289	3.7852	0.0424131	0.770013
PPIG	0.227202	6.95064	0.736073	1
SSB	0.0603501	5.81095	0.934264	1
UBR3	0.214512	3.60028	0.653837	1
EIF2S2P4	0.345206	3.16075	0.379271	1
GORASP2	-0.351464	6.21867	0.486668	1
TLK1	0.274044	5.23936	0.577825	1
RPS15P4	-0.459431	6.40187	0.376052	1
DYNC1I2	0.0502751	2.36372	0.925362	1
HAT1	-0.0214169	4.11233	0.935359	1
ITGA6	0.701083	3.50106	0.189318	0.966616
PDK1	0.780541	3.51036	0.0608648	0.825534
MAP3K20	0.146759	3.0119	0.742082	1
SP3	0.260618	7.17673	0.699382	1
OLA1	0.397651	4.69021	0.39423	1
HNRNPA1P39	0.0136762	2.47936	1	1
CIR1	0.324483	7.43013	0.615773	1
RNU6-5P	0.665734	3.40054	0.145074	0.92801
WIPF1	0.454836	8.09045	0.50289	1
H3P6	1.09872	9.88388	0.137346	0.923866
ATF2	-0.240923	3.99632	0.54095	1
ATP5MC3	-0.364403	4.81937	0.382205	1
LNPK	0.0297151	2.80988	0.963493	1
AC016739.2	-0.498445	4.44019	0.273741	1
HNRNPA3	0.421239	7.62095	0.556359	1
NFE2L2	0.59323	5.64134	0.323587	1
AGPS	0.0676338	3.17276	0.883458	1
PRKRA	0.43927	3.52176	0.327313	1
PLEKHA3	0.133849	4.23074	0.811554	1
SESTD1	0.67916	3.72865	0.131024	0.918366
CWC22	0.188715	3.66287	0.680034	1
FTH1P20	1.09774	7.57449	0.175367	0.953681
UBE2E3	0.0113735	4.7379	0.994712	1
ITGA4	0.189472	5.3537	0.724634	1
ITPRID2	0.976371	6.66186	0.107509	0.89076
DNAJC10	0.477451	4.21605	0.304474	1
CACYBPP2	-0.339917	2.90447	0.392457	1
ZC3H15	0.382	6.61398	0.524201	1
WDR75	-0.300704	3.54473	0.427441	1
SLC40A1	1.21009	2.86886	0.00297971	0.221317
ASNSD1	0.104063	3.50429	0.824775	1
ORMDL1	-0.165745	4.83112	0.683809	1
C2orf88	-0.785339	3.54212	0.0428932	0.770013
HNRNPCP2	1.84927	7.69195	0.111201	0.892504
MFSD6	-0.382141	4.16581	0.345261	1
NAB1	0.793786	3.08194	0.0439531	0.770275
GLS	0.132286	4.53401	0.805181	1
STAT1	1.99849	6.77876	0.0497288	0.790155
STAT4	-0.262624	3.86081	0.609572	1
NABP1	2.66463	5.56695	0.0303912	0.691283
CAVIN2	-0.391094	5.17626	0.359798	1
STK17B	0.824451	8.45435	0.231824	0.987853
ANKRD44	0.0561326	5.54205	0.93907	1
NPM1P46	0.0561358	3.21077	0.913721	1
SF3B1	0.297954	8.42832	0.670392	1
COQ10B	0.508171	6.09813	0.39251	1
HSPD1	-0.486634	4.87899	0.258829	0.997737
MOB4	0.112983	4.50088	0.843325	1
PLCL1	1.12289	3.17373	0.0274387	0.671755
C2orf69	0.296402	3.51836	0.489024	1
TYW5	-0.483905	2.77917	0.195814	0.97693
MAIP1	-0.360659	2.72631	0.368279	1
KCTD18	0.0681828	4.02712	0.898483	1
BZW1	0.717308	8.20009	0.351685	1
CLK1	-0.0469262	7.25493	0.900575	1
PPIL3	-0.581169	3.12803	0.133989	0.923866
FAM126B	0.634224	4.65959	0.189332	0.966616
HNRNPA1P35	-0.00129909	6.30352	0.965562	1
NDUFB3	0.748844	3.17582	0.062589	0.827296
CFLAR	2.26934	8.59293	0.0951641	0.867055
CASP10	0.663648	3.62565	0.226186	0.987853
CASP8	-0.29288	6.61729	0.575	1
TRAK2	0.0738428	4.61008	0.893425	1
STRADB	-0.789743	3.29741	0.032512	0.706521
ALS2	-0.647512	2.62457	0.071678	0.835513
DAZAP2P1	0.595511	3.02435	0.210153	0.987853
SUMO1	0.261184	6.98802	0.693024	1
NOP58	-0.222584	5.80791	0.639594	1
BMPR2	-0.0647294	3.43918	0.847505	1
FAM117B	0.314655	3.78007	0.498921	1
CYP20A1	-0.379328	3.7155	0.336218	1
ABI2	-0.00678217	2.65169	0.969367	1
CD28	-0.202158	4.70378	0.661789	1
CTLA4	-0.228674	2.25122	0.754807	1
ICOS	1.70095	4.44788	0.188205	0.966333
INO80D	-0.232985	4.83439	0.570222	1
NDUFS1	-0.237907	3.61753	0.53179	1
EEF1B2	-0.248796	8.88749	0.658783	1
ZDBF2	-0.34088	2.55477	0.345194	1
HNRNPA1P51	0.103597	3.6981	0.828388	1
FASTKD2	0.300451	2.65972	0.543756	1
KLF7	0.66443	5.69833	0.198883	0.980135
CREB1	0.491692	4.70874	0.28936	1
METTL21A	0.0240243	2.38825	0.994205	1
CCNYL1	0.409616	3.1977	0.454345	1
PLEKHM3	-0.119534	3.46413	0.762123	1
PIKFYVE	0.228641	4.73289	0.632768	1
LANCL1	0.345563	2.97266	0.461534	1
RPL10P6	-0.188615	6.16501	0.685002	1
ATIC	-0.0576128	2.70275	0.863568	1
XRCC5	0.190921	5.83051	0.738319	1
RPL37A	-0.40547	9.55346	0.512184	1
TNS1	-1.09279	2.91399	0.00234143	0.201232
CXCR2P1	0.155269	3.35321	0.713784	1
CXCR2	1.30732	5.82361	0.0744236	0.843442
CXCR1	0.355334	5.20817	0.853048	1
ARPC2	0.344986	9.28324	0.63883	1
GPBAR1	0.112515	2.42482	0.817138	1
AAMP	-0.580674	4.20239	0.179097	0.960337
PNKD	-0.197946	5.1675	0.738012	1
TMBIM1	0.334764	6.449	0.5667	1
SLC11A1	0.814302	7.4027	0.231405	0.987853
CTDSP1	-0.130898	6.57294	0.778602	1
CNOT9	-0.23559	5.03773	0.574531	1
ZNF142	-0.667681	3.76714	0.103666	0.884031
RNF25	-0.891078	3.56667	0.0251578	0.641395
TTLL4	1.00408	3.27232	0.142269	0.92801
CYP27A1	1.95105	3.48883	0.000778498	0.103755
CNPPD1	-0.337886	6.15636	0.577057	1
RETREG2	-0.120362	6.27022	0.797559	1
ZFAND2B	-0.105536	5.23356	0.789549	1
ATG9A	-0.495184	4.27401	0.346875	1
ANKZF1	-0.551343	3.93637	0.215627	0.987853
STK16	-0.0123632	3.87933	0.952244	1
TUBA4A	-0.0908057	7.32697	0.864575	1
TUBA4B	0.174843	4.33561	0.893005	1
DNAJB2	-0.364836	5.61033	0.45997	1
DNPEP	-0.415894	3.90223	0.294062	1
GMPPA	-0.439456	3.32933	0.237769	0.988013
CHPF	-1.1582	2.70646	0.000996948	0.123891
STK11IP	-0.519648	4.08636	0.245007	0.994596
EPHA4	-0.0300066	3.15851	0.9181	1
LLPHP3	0.303992	4.171	0.51642	1
HSPA9P1	-0.0388609	2.32779	0.900555	1
ACSL3	0.141201	5.09009	0.785686	1
WDFY1	0.412513	4.9851	0.463194	1
MRPL44	-0.135289	5.03948	0.735775	1
CUL3	0.256239	6.0759	0.64841	1
DOCK10	0.216987	4.96072	0.706034	1
RHBDD1	-0.213872	2.82968	0.555463	1
MFF	0.0311249	4.43202	0.970588	1
AGFG1	0.0341651	5.09538	0.968313	1
PID1	0.0324724	4.07966	0.981825	1
TRIP12	0.351339	5.91043	0.521167	1
SP110	1.20608	6.44827	0.0492752	0.790155
SP140	0.0407163	4.15929	0.954779	1
SP140L	-0.202091	4.43198	0.618058	1
SP100	0.373536	6.86701	0.559847	1
TPM3P8	0.486025	2.5724	0.259366	0.997737
CAB39	0.0652598	5.35772	0.921706	1
ITM2C	-0.225562	3.57186	0.55877	1
PSMD1	-0.547344	3.38813	0.169271	0.94627
RPS28P4	-0.607086	6.86087	0.245205	0.994596
B3GNT7	-1.81263	3.8263	4.62931e-06	0.0026607
NCL	-0.243966	8.28286	0.657934	1
PTMA	0.0247874	10.9479	0.984469	1
PDE6D	0.513781	2.48731	0.182815	0.964082
COPS7B	-0.434654	3.83811	0.308005	1
DIS3L2	-0.425309	3.67547	0.30113	1
TIGD1	-0.295883	2.89554	0.413411	1
EIF4E2	0.0426863	5.66951	0.966827	1
GIGYF2	-0.0712981	4.59502	0.846031	1
INPP5D	-0.0716676	6.25912	0.86384	1
ATG16L1	-0.74914	5.59749	0.156307	0.934027
DGKD	-0.346789	6.12412	0.479954	1
ARL4C	-0.514047	7.47575	0.364804	1
AGAP1	-0.817194	2.74733	0.0399219	0.761986
COPS8	0.0353607	4.2646	0.96184	1
LRRFIP1	0.952746	7.95948	0.151809	0.930361
UBE2F	0.00209088	2.91385	1	1
ILKAP	-0.735531	4.28904	0.074991	0.843831
PER2	-0.0822282	4.22655	0.82276	1
TRAF3IP1	-0.0981252	2.92208	0.777625	1
ASB1	-0.450871	3.67102	0.255063	0.997737
HDAC4	0.469592	4.71666	0.311659	1
NDUFA10	-0.445919	5.26496	0.306784	1
COPS9	-0.439154	3.65156	0.271192	1
ANKMY1	0.295348	2.67344	0.444899	1
DUSP28	-0.0910498	3.1315	0.821401	1
RNPEPL1	-0.135023	7.27189	0.783803	1
CAPN10	-0.440471	4.09892	0.312773	1
GPR35	0.0406638	3.87053	0.974475	1
UICLM	-0.864173	2.66824	0.120969	0.911144
MTERF4	-0.145334	4.80635	0.716426	1
PASK	-0.0926407	5.01923	0.815141	1
PPP1R7	0.118924	4.95039	0.816095	1
HDLBP	0.21459	5.62005	0.686123	1
SEPTIN2	-0.00605558	5.74791	0.960421	1
FARP2	0.00413488	3.60959	0.982245	1
STK25	-0.289377	4.81489	0.484298	1
THAP4	-0.0611729	4.79901	0.867612	1
ATG4B	-0.25586	4.80104	0.575465	1
ING5	-0.47433	3.98746	0.305728	1
D2HGDH	-0.370943	3.84436	0.345429	1
LINC01881	0.25841	2.70234	0.502517	1
CRBN	-0.0841465	4.99046	0.823148	1
SUMF1	0.274502	3.1167	0.579026	1
ITPR1	0.226959	3.76	0.63573	1
BHLHE40	0.239239	8.43039	0.750478	1
ARL8B	0.822403	5.63302	0.411897	1
EDEM1	0.562641	6.19731	0.365296	1
RAD18	-0.00684559	2.57375	0.969364	1
THUMPD3-AS1	0.672286	3.56337	0.142972	0.92801
THUMPD3	0.0758161	4.38133	0.889357	1
SETD5	0.119702	5.08132	0.817408	1
MTMR14	0.413633	6.34863	0.463708	1
BRPF1	-0.410786	5.1854	0.504463	1
TADA3	0.0811423	5.33752	0.895737	1
ARPC4	0.00694834	6.33063	0.970768	1
TTLL3	-0.204641	3.35953	0.574476	1
JAGN1	-0.118075	3.14248	0.73915	1
EMC3	-0.0221041	5.66029	0.934441	1
CIDECP1	-0.0381836	4.00653	0.905867	1
FANCD2	-0.33634	2.47853	0.40243	1
BRK1	0.287009	6.2229	0.612552	1
VHL	0.000543246	5.67629	0.971301	1
IRAK2	4.08844	5.88345	0.0806407	0.847301
TATDN2	0.329533	4.27118	0.696493	1
SEC13	0.152626	5.3024	0.76921	1
ATG7	1.93971	4.02849	0.0412527	0.770013
VGLL4	-0.414038	3.27624	0.263094	0.997737
MKRN2	0.226988	4.24851	0.623212	1
RAF1	1.14618	6.18545	0.0403217	0.766113
TMEM40	-0.5689	2.65145	0.115051	0.893589
RPL32	-0.214153	9.71044	0.710882	1
IQSEC1	0.587746	7.66041	0.377976	1
NUP210	-0.499284	5.84449	0.295483	1
TMEM43	0.354237	4.24327	0.472075	1
XPC	0.432521	3.20478	0.282217	1
LSM3	0.141783	4.71696	0.77336	1
SLC6A6	1.21627	7.71562	0.061852	0.826283
CCDC174	0.310026	4.41371	0.508982	1
FGD5-AS1	0.268915	5.70791	0.630489	1
NR2C2	0.0522687	3.80317	0.925563	1
MRPS25	-0.547863	3.07294	0.126762	0.916692
RBSN	0.265704	4.99919	0.577994	1
CAPN7	0.24789	4.3073	0.594798	1
SH3BP5-AS1	-0.647258	2.66255	0.101354	0.881195
SH3BP5	0.799442	4.40156	0.137827	0.923866
EAF1	0.129802	6.44766	0.858761	1
ANKRD28	0.352348	4.4582	0.632915	1
RN7SL4P	0.0596627	7.93932	0.97104	1
DPH3	0.834447	3.43268	0.110221	0.892504
OXNAD1	-0.459699	3.82187	0.264049	0.997737
RFTN1	-0.118392	4.82056	0.773478	1
PLCL2	0.392764	5.07898	0.416629	1
TBC1D5	0.348738	4.42833	0.449718	1
SATB1	0.491684	6.07338	0.38114	1
RAB5A	0.890627	6.3778	0.169906	0.948669
KAT2B	0.56382	5.09105	0.257424	0.997737
HMGB1P5	-0.0055859	7.43074	0.956638	1
UBE2E2	1.10738	3.12284	0.0178942	0.583528
UBE2E1	0.994588	4.49136	0.127712	0.916692
RPL15	-0.124603	9.94988	0.813841	1
NR1D2	0.0366237	6.17594	0.975546	1
TOP2B	-0.126915	5.24073	0.756175	1
NGLY1	-0.168605	4.05423	0.664248	1
SLC4A7	-0.617527	3.0859	0.0918369	0.86267
AC098614.2	0.616423	4.03535	0.167636	0.945174
CMC1	-1.7204	3.51354	0.000375782	0.0599041
AZI2	1.02265	3.04972	0.0915775	0.86267
TGFBR2	0.367079	6.58521	0.528785	1
STT3B	0.205905	5.2383	0.676861	1
CMTM7	-0.00585988	4.60043	0.963108	1
CMTM6	0.724736	7.59683	0.258675	0.997737
DYNC1LI1	-0.0191091	5.15129	0.939418	1
CNOT10	0.224867	2.80586	0.563609	1
GLB1	-0.0247272	3.93277	0.929305	1
CRTAP	0.386871	6.73163	0.510233	1
UBP1	0.266422	5.70043	0.618842	1
CLASP2	-0.143392	3.16157	0.756148	1
PDCD6IP	0.305893	4.66522	0.532665	1
TRANK1	0.340846	4.82833	0.473158	1
EPM2AIP1	0.30607	4.40177	0.608869	1
MLH1	0.0354129	3.09814	0.950011	1
RPL29P11	-0.0642768	6.47899	0.87333	1
LRRFIP2	0.283715	5.3397	0.57988	1
GOLGA4	0.0236152	5.05961	0.99097	1
TCEA1P2	0.363233	3.86847	0.446916	1
CTDSPL	0.125546	2.80404	0.779016	1
VILL	-0.0782124	3.8148	0.830673	1
PLCD1	-0.474187	4.07201	0.27336	1
ACAA1	0.21229	4.82201	0.66389	1
MYD88	1.29047	7.47267	0.112267	0.892504
OXSR1	1.20231	6.52437	0.181563	0.962204
WDR48	0.106909	6.04409	0.868977	1
GORASP1	0.251632	4.23753	0.597912	1
CSRNP1	1.27484	9.61723	0.146433	0.92801
RP11-331G2.8	2.37193	3.8538	0.023634	0.63007
EEF1A1P24	0.0941262	4.70268	0.857896	1
SLC25A38	-0.815712	4.51728	0.0516771	0.790155
RPSA	-0.375328	9.51808	0.534385	1
EIF1B	0.99594	6.94366	0.291417	1
RPL14	0.0803974	9.84679	0.946732	1
RP11-761N21.2	-0.454892	7.76955	0.465296	1
CTNNB1	0.418129	7.91692	0.529266	1
TRAK1	0.328661	5.48157	0.52376	1
VIPR1	0.0481828	3.42148	0.930874	1
SEC22C	-0.532484	4.165	0.208242	0.987853
SS18L2	-0.534393	3.4711	0.185904	0.964228
NKTR	-0.496442	5.91416	0.318959	1
POMGNT2	-0.416779	2.6486	0.46507	1
SNRK	-0.120413	6.11371	0.798028	1
ANO10	0.535396	2.91508	0.16864	0.945866
ABHD5	0.422025	4.87804	0.567595	1
ZNF445	-0.285564	2.40641	0.424087	1
KIAA1143	-0.0833227	4.58331	0.82368	1
ZDHHC3	0.37162	5.908	0.493019	1
EXOSC7	-0.686798	3.10221	0.0667228	0.835513
RPS24P8	-0.0623209	6.16429	0.875089	1
TMEM158	-1.32999	2.88355	0.0185709	0.585939
LARS2	-0.161964	2.4483	0.650036	1
LIMD1	-0.628001	2.45068	0.118911	0.911018
SACM1L	0.0840678	3.25328	0.853519	1
FYCO1	-0.110978	3.56493	0.781587	1
CCR3	1.42962	3.57121	0.00115597	0.132879
CCR1	0.00499996	5.85961	0.9772	1
LTF	-0.292319	6.81421	0.591488	1
ALS2CL	0.200406	2.48538	0.645427	1
CCDC12	-0.544212	6.11449	0.34229	1
NBEAL2	0.173293	7.65683	0.815596	1
SETD2	-0.0689797	6.10009	0.867252	1
KLHL18	-0.133258	3.31315	0.731256	1
PTPN23	-0.730327	4.72217	0.127221	0.916692
SCAP	0.019003	4.54759	0.99907	1
SMARCC1	0.385159	5.62079	0.453484	1
DHX30	-0.472397	4.82767	0.262077	0.997737
MAP4	-0.387806	4.93857	0.35731	1
CAMP	-0.475109	4.30856	0.257893	0.997737
ZNF589	-0.34194	3.39603	0.359868	1
TMA7	-0.443055	4.28879	0.282276	1
ATRIP	0.0512023	2.3832	0.962969	1
SHISA5	0.774824	7.55756	0.24161	0.992266
PFKFB4	0.788657	4.13297	0.143497	0.92801
UQCRC1	-0.0702386	4.96886	0.848467	1
SLC26A6	-0.414958	3.13767	0.281466	1
IP6K2	-0.17151	5.84461	0.712906	1
PRKAR2A	-0.0728137	5.16373	0.847553	1
ARIH2	0.106668	6.25926	0.872872	1
P4HTM	-0.534089	3.58475	0.191054	0.969608
WDR6	-0.500625	4.1504	0.233224	0.987853
DALRD3	-0.0497643	2.55733	0.876353	1
NDUFAF3	0.430048	3.02285	0.279503	1
IMPDH2	-0.202738	4.41327	0.61475	1
QRICH1	-0.411817	6.516	0.418165	1
QARS1	0.0791579	6.61073	0.917289	1
USP19	-0.271125	4.94575	0.524465	1
CCDC71	0.0165193	2.60922	0.99261	1
C3orf62	0.0808793	3.90101	0.893001	1
USP4	0.170138	6.09743	0.79469	1
GPX1	-0.0767606	8.07024	0.863135	1
RHOA	0.452559	9.32307	0.532339	1
TCTA	0.11941	4.4806	0.811591	1
DAG1	-0.383612	3.97782	0.479488	1
APEH	0.0537019	3.90242	0.930783	1
RNF123	0.270713	3.10779	0.51281	1
IP6K1	-0.237792	4.82834	0.569681	1
UBA7	-0.304541	5.65685	0.499741	1
RBM6	-0.668236	4.96666	0.140675	0.92801
RBM5	-0.278278	5.34537	0.543608	1
SEMA3F-AS1	-0.549011	3.46094	0.25952	0.997737
GNAI2	0.559443	9.71037	0.457251	1
IFRD2	-0.340624	3.21632	0.35338	1
NAA80	-0.921623	3.1765	0.0231726	0.63007
TUSC2	-0.416077	4.0428	0.390142	1
RASSF1	-0.845565	5.25157	0.0838892	0.853904
NPRL2	-0.710856	3.48324	0.0604541	0.824052
CYB561D2	-0.59611	2.61184	0.142127	0.92801
TMEM115	-0.0884897	3.96029	0.81809	1
HEMK1	0.0662555	3.30497	0.889841	1
CISH	1.81694	3.28816	2.00029e-05	0.00696466
MAPKAPK3	0.177927	6.52583	0.804378	1
MANF	-0.378526	3.04919	0.291942	1
RBM15B	-0.0715734	5.88057	0.85714	1
DCAF1	-0.322058	4.22369	0.428523	1
RAD54L2	-0.592698	3.99631	0.14036	0.92801
TEX264	-0.350994	3.81642	0.372781	1
RRP9	-0.439445	2.61259	0.262431	0.997737
PARP3	0.0643759	2.41536	0.891017	1
PCBP4	-0.741251	3.46501	0.0498831	0.790155
ABHD14B	-0.254346	5.3394	0.554056	1
RPL29	-0.0882446	9.35971	0.853351	1
DUSP7	-0.0538754	3.9653	0.891442	1
ALAS1	-0.0759301	3.4254	0.825657	1
TWF2	-0.366217	4.71836	0.567457	1
PPM1M	0.174998	5.4129	0.757496	1
WDR82	0.0118803	7.09919	0.981669	1
GLYCTK	-0.341005	2.98394	0.337061	1
DNAH1	-0.184117	4.1018	0.710146	1
PPP2R5CP	-0.0486726	2.52188	0.893688	1
BAP1	-0.0248694	6.34244	0.930359	1
NISCH	-0.541062	5.59254	0.247022	0.997331
STAB1	-0.00129355	5.19934	0.970354	1
PBRM1	-0.0282667	4.18764	0.924884	1
GNL3	-0.161889	4.46469	0.706441	1
SPCS1	0.0599049	4.8822	0.919707	1
SFMBT1	-0.103937	2.39329	0.823751	1
PRKCD	1.39308	6.91765	0.113317	0.893051
TKT	0.801264	9.01939	0.269457	1
DCP1A	0.248505	5.85925	0.700803	1
ACTR8	0.0704466	2.88818	0.903344	1
SELENOK	0.428855	6.70435	0.490223	1
CCDC66	-0.173455	3.21549	0.652961	1
TASOR	0.251482	4.78747	0.611022	1
ARHGEF3	0.31661	4.99839	0.547045	1
APPL1	0.171169	4.02468	0.710862	1
PDE12	-0.0780391	4.4751	0.841828	1
ARF4	0.746111	5.73369	0.168512	0.945866
DENND6A	0.0832894	5.36151	0.886231	1
SLMAP	0.333883	4.70253	0.484191	1
PPIAP16	-0.110389	2.6575	0.746944	1
FLNB	-0.499081	2.90728	0.159223	0.935158
PXK	0.370836	4.26713	0.460727	1
PDHB	-0.448414	2.65794	0.220305	0.987853
KCTD6	-0.509815	2.27136	0.421723	1
FHIT	0.0511183	2.86518	0.930781	1
RPL10AP6	-0.196163	4.23436	0.627875	1
THOC7	0.163762	3.85094	0.718655	1
ATXN7	0.0165802	5.73842	0.995969	1
PSMD6	0.040459	5.89855	0.967551	1
SLC25A26	-0.616088	3.70615	0.11996	0.911144
LRIG1	-0.707786	3.51161	0.139902	0.92801
KBTBD8	0.479317	3.99136	0.292174	1
SUCLG2	0.167898	4.1371	0.72271	1
PSMC1P1	0.0135485	5.15561	0.994518	1
TMF1	-0.212758	4.76251	0.60114	1
UBA3	0.335575	3.86603	0.467103	1
ARL6IP5	0.358665	5.88288	0.52135	1
FRMD4B	1.3777	3.67016	0.0222027	0.618716
FOXP1	-0.163032	5.74181	0.739153	1
EIF4E3	0.970477	5.08783	0.0521357	0.790155
GPR27	0.818129	3.23705	0.11048	0.892504
PROK2	1.7128	5.52785	0.0858903	0.860567
LINC00877	1.99767	4.51192	0.00460018	0.281911
RYBP	0.553717	6.31988	0.328762	1
FTH1P23	1.28842	8.76202	0.0990395	0.879166
PPP4R2	1.48764	6.33792	0.0456286	0.777039
HNRNPA3P6	0.546658	5.78138	0.377425	1
CHMP2B	0.612946	5.79307	0.263459	0.997737
CGGBP1	0.178147	5.2197	0.734078	1
ZNF654	-0.171146	3.07723	0.648882	1
C3orf38	0.380906	4.75454	0.413602	1
NSUN3	-0.145113	3.1095	0.686465	1
HNRNPKP4	0.585721	3.36203	0.202261	0.986763
MTRNR2L12	0.0808474	9.61779	0.955007	1
CLDND1	-0.466574	4.7414	0.308357	1
ST3GAL6	1.06787	2.27822	0.0126572	0.493203
TBC1D23	0.121954	4.07728	0.801299	1
TOMM70	-0.0106314	4.52886	0.954913	1
TFG	0.329398	5.68988	0.52847	1
SENP7	0.282691	4.19076	0.552815	1
TRMT10C	0.0527529	4.17692	0.93792	1
PCNP	0.202843	6.42231	0.737164	1
RP11-234A1.1	-0.420359	6.98996	0.494574	1
ZBTB11	-0.0076738	4.63703	0.959546	1
RPL24	-0.173696	8.99118	0.751598	1
NXPE3	0.0641529	5.01942	0.915126	1
NFKBIZ	3.44197	10.0819	0.0652398	0.835513
ALCAM	0.827411	2.64067	0.0386341	0.754733
CBLB	-0.678605	4.59333	0.107541	0.89076
BBX	0.332322	4.98505	0.502445	1
CD47	0.124818	5.86834	0.849106	1
LINC01215	1.00154	4.53005	0.180951	0.961698
IFT57	0.147562	3.95985	0.775352	1
RPSAP29	1.27924	3.91006	0.0380014	0.754733
CD96	-0.247502	4.78317	0.592914	1
PLCXD2	-0.179083	3.33928	0.640717	1
ABHD10	-0.657099	2.83711	0.0888138	0.86267
ATG3	0.450143	6.23272	0.429892	1
NEPRO	-0.0759091	3.94923	0.83226	1
SIDT1	-0.703986	3.3194	0.0568136	0.80206
USF3	0.403437	4.6718	0.417645	1
NAA50	-0.139633	5.83436	0.751036	1
ATP6V1A	0.507368	3.96577	0.407189	1
RP11-435F17.1	-0.307424	4.03842	0.448129	1
QTRT2	-0.237049	4.01347	0.647223	1
BZW1P2	0.807015	6.35678	0.235715	0.987853
PTMAP8	0.0413746	3.07055	0.953732	1
B4GALT4	-0.138112	3.01483	0.735949	1
ARHGAP31	0.783134	2.94624	0.348819	1
TMEM39A	-0.288478	4.15058	0.536576	1
COX17	0.0520542	3.79774	0.9671	1
GSK3B	0.147286	5.8113	0.796205	1
LRRC58	-0.516303	2.71144	0.163875	0.942744
NDUFB4	-0.0564103	4.62192	0.872178	1
RABL3	-0.228644	2.50043	0.59495	1
RPL7AP11	0.12572	5.0832	0.81121	1
HCLS1	0.783287	8.90908	0.273532	1
GOLGB1	0.132296	5.06434	0.79625	1
IQCB1	-0.50216	3.01412	0.158669	0.935158
CD86	0.642849	4.67128	0.166779	0.943236
CSTA	1.16124	6.28139	0.0906765	0.86267
MIX23	-0.123811	2.40623	0.722202	1
FAM162A	0.0393246	3.034	0.941825	1
KPNA1	0.106666	3.541	0.814025	1
PARP9	1.44979	6.01246	0.00967778	0.430598
DTX3L	1.46905	5.08582	0.0941798	0.86267
PARP15	-0.679846	4.31252	0.0990544	0.879166
EIF4BP8	0.0929377	2.38772	0.850304	1
PARP14	1.50674	6.62344	0.0810108	0.847301
HSPBAP1	0.377674	3.20907	0.431546	1
SLC49A4	0.166143	2.90271	0.681244	1
LINC02035	-0.0425939	2.41159	0.906358	1
HACD2	0.26786	2.87363	0.508665	1
CCDC14	-0.409407	3.16574	0.263183	0.997737
RPL7P15	-0.0890001	3.78296	0.804766	1
UMPS	0.239425	2.36972	0.574572	1
ITGB5	-0.0455737	3.51248	0.886529	1
HEG1	0.259557	3.21206	0.719134	1
ZNF148	0.149884	3.84136	0.744016	1
SNX4	-0.126713	3.35314	0.729275	1
OSBPL11	0.406953	4.21399	0.550268	1
SLC41A3	0.218036	3.45834	0.602774	1
KLF15	0.402056	4.48115	0.380789	1
ZXDC	0.0584473	5.14334	0.934987	1
TPRA1	0.352177	3.63536	0.484109	1
ABTB1	0.651955	7.68467	0.336361	1
MGLL	0.755501	4.87485	0.315762	1
SEC61A1	-0.493573	5.94054	0.314151	1
GATA2	-0.724622	3.75014	0.0771989	0.844275
RPN1	0.504968	5.79353	0.342783	1
RAB7A	0.621374	7.98336	0.358157	1
FTH1P4	1.41393	3.07429	0.0582422	0.806619
GP9	-0.113295	4.12671	0.764807	1
RAB43	1.14419	4.5191	0.019813	0.59483
ISY1	-0.281318	4.5245	0.537984	1
CNBP	0.394897	8.07974	0.580725	1
COPG1	-0.506895	5.19065	0.27396	1
HMCES	-0.457098	5.28717	0.330717	1
H1-10	0.00781389	8.55265	0.968543	1
RPL32P3	-0.120609	2.21226	0.756297	1
MBD4	0.170054	4.4938	0.845237	1
PLXND1	0.0914058	5.52159	0.8776	1
TMCC1	1.3002	4.91169	0.00963029	0.430598
RP11-332M2.1	0.859902	3.98924	0.0696049	0.835513
ATP2C1	0.939319	4.55123	0.188356	0.966333
NUDT16	0.18366	3.6676	0.773848	1
MRPL3	0.115828	3.1441	0.794292	1
ACP3	1.86477	3.89321	0.00679957	0.358243
DNAJC13	0.320008	3.53276	0.468493	1
UBA5	-0.267215	2.94391	0.48319	1
CDV3	0.228874	8.84532	0.775119	1
TOPBP1	-0.0444026	4.65235	0.893791	1
SRPRB	-0.333591	3.27056	0.373625	1
RYK	-0.24735	4.42945	0.546174	1
ANAPC13	0.173591	3.34814	0.741443	1
MSL2	-0.156042	6.23662	0.738885	1
STAG1	0.258989	4.8102	0.584979	1
NCK1	0.0333897	4.46465	0.979311	1
DBR1	-0.389062	3.57586	0.364774	1
ARMC8	-0.0548341	4.91786	0.875464	1
MRAS	1.24658	3.20705	0.0544897	0.790155
PIK3CB	0.369315	3.59667	0.380911	1
EEF1A1P25	-0.0260876	8.40383	0.928252	1
MRPS22	-0.307392	3.90151	0.452425	1
COPB2	-0.162981	2.90708	0.641876	1
SLC25A36	-0.0320219	5.83005	0.919182	1
ZBTB38	-0.312225	4.00469	0.434638	1
RASA2	0.136941	5.13144	0.800393	1
RNF7	-0.236124	5.46666	0.586727	1
ATP1B3	-0.122193	4.72202	0.755073	1
TFDP2	-0.658943	4.3842	0.166169	0.943236
GK5	-0.844688	3.19283	0.0269261	0.667418
XRN1	0.291864	4.85924	0.538941	1
ATR	-0.0954191	3.31263	0.787553	1
U2SURP	0.121112	6.04349	0.84402	1
CHST2	0.610906	5.18876	0.502383	1
PBX2P1	1.36968	4.42798	0.00578078	0.326135
SLC9A9	0.0192671	2.62668	0.982994	1
ST13P15	0.619809	2.63593	0.172098	0.9491
DIPK2A	0.273247	4.12601	0.546669	1
RPL21P39	-0.243448	7.71608	0.64971	1
PLSCR1	1.11033	4.87607	0.0538154	0.790155
GYG1	-0.114164	4.52236	0.775928	1
HPS3	0.179897	2.46169	0.648873	1
COMMD2	-0.156759	3.54302	0.671156	1
RNF13	1.26468	4.92246	0.00867329	0.40363
TMEM183B	0.080108	4.81447	0.900181	1
TSC22D2	1.55776	6.72461	0.111382	0.892504
SERP1	0.456036	7.08645	0.469839	1
EIF2A	0.168115	5.88728	0.769738	1
SELENOT	0.354947	6.73493	0.552445	1
SIAH2	0.197289	5.77105	0.792659	1
P2RY13	0.469873	5.12584	0.83456	1
MBNL1	0.676034	7.46195	0.364967	1
RAP2B	-0.205462	7.09808	0.752471	1
DHX36	-0.19336	4.24426	0.630849	1
MME	2.75201	5.8634	2.41632e-06	0.00185171
GMPS	-0.174762	3.86118	0.649939	1
SETP14	-0.0023025	5.03138	0.967743	1
SSR3	0.106063	4.67194	0.837934	1
TIPARP	0.652554	6.20361	0.455056	1
CCNL1	0.873196	8.92033	0.293025	1
PTX3	4.11574	6.20008	0.11397	0.893051
RSRC1	0.219156	2.6707	0.618213	1
GFM1	-0.209011	3.48076	0.577994	1
MFSD1	0.325698	4.57188	0.519352	1
BRD7P2	0.216775	3.31038	0.615201	1
SMC4	-0.0126749	3.78058	0.951749	1
KPNA4	0.581391	5.78444	0.271028	1
PPM1L	-0.313977	2.37688	0.386292	1
NMD3	0.0357004	5.08357	0.976105	1
RPL23AP42	-0.142643	5.57962	0.765311	1
PDCD10	-0.0581792	4.01942	0.872005	1
[truncated: 7,198 more rows]
